# Supplementary material for: Few-shot genes selection: subset of PAM50 genes for breast cancer subtypes classification
Source: BMC Bioinformatics. 2024 Mar 1;25:92. doi: 10.1186/s12859-024-05715-8 (PMC10908178; doi:10.1186/s12859-024-05715-8)
Supplement: Supplementary file 1 — Additional file 1. Additional Clinical Variables. [file 12859_2024_5715_MOESM1_ESM.xlsx]

## Sheet: Sheet1
SurvivalTime	Prognostic_Status	Age	Subtype	ERStatus	Her2Status	PGRStatus	Grade	LymphNodeStatus	TumorSize	Platform	RFSEvent	RFSTime	DMFSEvent	DMFSTime	OSEvent	OSTime	PatientID	Treatment	StudyName	Source_Study
1394	1		LumB		0		2			gpl96	1	1394					GSM107072		Pawitan	ACES
2974	0		LumB		0		3			gpl96	0	2974					GSM107073		Pawitan	ACES
3051	0		LumA		0		1			gpl96	0	3051					GSM107074		Pawitan	ACES
3003	0		LumA		1		2			gpl96	0	3003					GSM107075		Pawitan	ACES
2945	0		LumB		0					gpl96	0	2945					GSM107076		Pawitan	ACES
3029	0		LumB		0		3			gpl96	0	3029					GSM107077		Pawitan	ACES
2963	0		LumB		0		2			gpl96	0	2963					GSM107078		Pawitan	ACES
2945	0		LumA		0		1			gpl96	0	2945					GSM107079		Pawitan	ACES
2328	0		Basal		0		3			gpl96	0	2328					GSM107080		Pawitan	ACES
1489	1		Basal		0					gpl96	1	1489					GSM107082		Pawitan	ACES
2960	0		LumA		0		2			gpl96	0	2960					GSM107083		Pawitan	ACES
1266	1		LumB		0		3			gpl96	1	1266					GSM107084		Pawitan	ACES
204	1		LumB		0		3			gpl96	1	204					GSM107085		Pawitan	ACES
1620	1		LumB		0		2			gpl96	1	1620					GSM107088		Pawitan	ACES
507	1		Her2		0		3			gpl96	1	507					GSM107089		Pawitan	ACES
2306	0		Basal		0		3			gpl96	0	2306					GSM107090		Pawitan	ACES
2868	0		LumA		0		2			gpl96	0	2868					GSM107091		Pawitan	ACES
1065	1		LumA		0		2			gpl96	1	1065					GSM107092		Pawitan	ACES
397	1		LumB		0		3			gpl96	1	397					GSM107093		Pawitan	ACES
1591	1		LumB		1		3			gpl96	1	1591					GSM107094		Pawitan	ACES
2777	0		LumB		0		2			gpl96	0	2777					GSM107095		Pawitan	ACES
2755	0		LumA		0		1			gpl96	0	2755					GSM107096		Pawitan	ACES
434	1		LumB		0		2			gpl96	1	434					GSM107097		Pawitan	ACES
2930	0		LumA		0		1			gpl96	0	2930					GSM107098		Pawitan	ACES
1883	0		LumB		0		2			gpl96	1	1883					GSM107099		Pawitan	ACES
2693	0		Her2		0		2			gpl96	0	2693					GSM107101		Pawitan	ACES
2660	0		Her2		0		3			gpl96	0	2660					GSM107102		Pawitan	ACES
2930	0		LumA		0		2			gpl96	0	2930					GSM107103		Pawitan	ACES
2930	0		LumA		0		1			gpl96	0	2930					GSM107104		Pawitan	ACES
2427	0		LumA		0		1			gpl96	1	2427					GSM107105		Pawitan	ACES
2821	0		LumB		0		1			gpl96	0	2821					GSM107106		Pawitan	ACES
2992	0		LumB		1		1			gpl96	0	2992					GSM107107		Pawitan	ACES
2770	0		LumA		0		3			gpl96	0	2770					GSM107108		Pawitan	ACES
2850	0		Her2		1		3			gpl96	0	2850					GSM107109		Pawitan	ACES
3095	0		LumB		0					gpl96	0	3095					GSM107110		Pawitan	ACES
2901	0		LumA		0		1			gpl96	0	2901					GSM107111		Pawitan	ACES
2657	0		LumB		0		3			gpl96	0	2657					GSM107113		Pawitan	ACES
2905	0		LumA		0		2			gpl96	0	2905					GSM107114		Pawitan	ACES
2503	0		Basal		0		3			gpl96	0	2503					GSM107115		Pawitan	ACES
2565	0		LumA		0		2			gpl96	0	2565					GSM107117		Pawitan	ACES
3087	0		LumA		0		2			gpl96	0	3087					GSM107118		Pawitan	ACES
2861	0		LumB		0		2			gpl96	0	2861					GSM107119		Pawitan	ACES
2237	0		LumB		0		2			gpl96	0	2237					GSM107120		Pawitan	ACES
2631	0		Her2		0		3			gpl96	0	2631					GSM107121		Pawitan	ACES
2792	0		LumB		1					gpl96	0	2792					GSM107123		Pawitan	ACES
1456	1		Her2		1		2			gpl96	1	1456					GSM107125		Pawitan	ACES
2755	0		LumA		0		1			gpl96	0	2755					GSM107126		Pawitan	ACES
2828	0		LumA		0		1			gpl96	0	2828					GSM107127		Pawitan	ACES
2949	0		LumA		0		2			gpl96	0	2949					GSM107128		Pawitan	ACES
3066	0		LumA		0					gpl96	0	3066					GSM107130		Pawitan	ACES
2752	0		Basal		0		3			gpl96	0	2752					GSM107131		Pawitan	ACES
2657	0		LumA		0		1			gpl96	0	2657					GSM107132		Pawitan	ACES
2821	0		LumB		0		2			gpl96	0	2821					GSM107133		Pawitan	ACES
675	1		LumB		1		3			gpl96	1	675					GSM107134		Pawitan	ACES
2580	0		LumA		0		2			gpl96	0	2580					GSM107137		Pawitan	ACES
1149	1		LumA		1		3			gpl96	1	1149					GSM107138		Pawitan	ACES
2974	0		LumA		0		1			gpl96	0	2974					GSM107139		Pawitan	ACES
2197	0		Basal		0		3			gpl96	0	2197					GSM107141		Pawitan	ACES
2135	0		LumA		0		3			gpl96	0	2135					GSM107142		Pawitan	ACES
1825	1		LumA		0		2			gpl96	1	1825					GSM107143		Pawitan	ACES
2098	0		Her2		0					gpl96	0	2098					GSM107146		Pawitan	ACES
2084	0		LumA		0		1			gpl96	0	2084					GSM107147		Pawitan	ACES
2054	0		LumA		0		2			gpl96	0	2054					GSM107148		Pawitan	ACES
2073	0		LumB		0		2			gpl96	0	2073					GSM107149		Pawitan	ACES
2916	0		LumA		0		2			gpl96	0	2916					GSM107150		Pawitan	ACES
587	1		LumB		0		3			gpl96	1	587					GSM107152		Pawitan	ACES
2076	0		LumA		0		1			gpl96	0	2076					GSM107153		Pawitan	ACES
3018	0		LumB		0					gpl96	0	3018					GSM107154		Pawitan	ACES
379	1		LumA		0		2			gpl96	1	379					GSM107155		Pawitan	ACES
3040	0		LumA		0		2			gpl96	0	3040					GSM107156		Pawitan	ACES
2200	0		LumB		0		3			gpl96	0	2200					GSM107157		Pawitan	ACES
2124	0		LumB		0		1			gpl96	0	2124					GSM107158		Pawitan	ACES
1569	1		LumB		0		1			gpl96	1	1569					GSM107160		Pawitan	ACES
2890	0		LumA		0		3			gpl96	0	2890					GSM107161		Pawitan	ACES
2379	0		LumB		0		2			gpl96	0	2379					GSM107162		Pawitan	ACES
2708	0		Her2		0		3			gpl96	0	2708					GSM107163		Pawitan	ACES
2357	0		LumA		0					gpl96	0	2357					GSM107164		Pawitan	ACES
3076	0		LumA		0		2			gpl96	0	3076					GSM107165		Pawitan	ACES
1419	1		LumA		0		2			gpl96	1	1419					GSM107167		Pawitan	ACES
1558	1		LumB		0		3			gpl96	1	1558					GSM107168		Pawitan	ACES
2770	0		LumA		0		2			gpl96	0	2770					GSM107169		Pawitan	ACES
83	1		Her2		0		2			gpl96	1	83					GSM107170		Pawitan	ACES
2741	0		LumA		0		2			gpl96	0	2741					GSM107171		Pawitan	ACES
2799	0		LumA		0		2			gpl96	0	2799					GSM107172		Pawitan	ACES
3029	0		LumA		0		1			gpl96	0	3029					GSM107173		Pawitan	ACES
2839	0		LumA		0		2			gpl96	0	2839					GSM107174		Pawitan	ACES
2715	0		LumA		0		1			gpl96	0	2715					GSM107176		Pawitan	ACES
2171	0		LumA		0		1			gpl96	0	2171					GSM107177		Pawitan	ACES
1014	1		LumB		1		2			gpl96	1	1014					GSM107178		Pawitan	ACES
2284	0		LumB		0		2			gpl96	0	2284					GSM107179		Pawitan	ACES
3036	0		LumA		1		1			gpl96	0	3036					GSM107180		Pawitan	ACES
1408	1		Her2		1		3			gpl96	1	1408					GSM107181		Pawitan	ACES
2879	0		LumA		0					gpl96	0	2879					GSM107182		Pawitan	ACES
2967	0		Her2		0		3			gpl96	0	2967					GSM107183		Pawitan	ACES
2171	0		LumA		0		1			gpl96	0	2171					GSM107184		Pawitan	ACES
2182	0		LumA		0		2			gpl96	0	2182					GSM107185		Pawitan	ACES
2208	0		Basal		0		2			gpl96	0	2208					GSM107186		Pawitan	ACES
3036	0		LumA		0		2			gpl96	0	3036					GSM107188		Pawitan	ACES
2898	0		LumA		0		1			gpl96	0	2898					GSM107190		Pawitan	ACES
2390	0		Basal		0		3			gpl96	0	2390					GSM107191		Pawitan	ACES
2573	0		LumB		1		3			gpl96	0	2573					GSM107192		Pawitan	ACES
2701	0		Her2		0		3			gpl96	0	2701					GSM107194		Pawitan	ACES
408	1		Basal		0		3			gpl96	1	408					GSM107195		Pawitan	ACES
2350	0		Basal		0		3			gpl96	1	2350					GSM107196		Pawitan	ACES
2076	0		Her2		1		3			gpl96	0	2076					GSM107197		Pawitan	ACES
2799	0		Basal		0		2			gpl96	0	2799					GSM107198		Pawitan	ACES
1430	1		LumB		0		3			gpl96	1	1430					GSM107199		Pawitan	ACES
2839	0		LumB		0		3			gpl96	0	2839					GSM107200		Pawitan	ACES
2737	0		LumB		0		3			gpl96	0	2737					GSM107201		Pawitan	ACES
2686	0		LumA		0		1			gpl96	0	2686					GSM107202		Pawitan	ACES
2821	0		LumB		0		3			gpl96	0	2821					GSM107203		Pawitan	ACES
408	1		Basal		0		3			gpl96	1	408					GSM107204		Pawitan	ACES
474	1		Her2		1		2			gpl96	1	474					GSM107205		Pawitan	ACES
532	1		Her2		0					gpl96	1	532					GSM107206		Pawitan	ACES
3091	0		LumA		0		2			gpl96	0	3091					GSM107207		Pawitan	ACES
2930	0		Her2		1		3			gpl96	0	2930					GSM107208		Pawitan	ACES
2916	0		LumA		0		1			gpl96	0	2916					GSM107209		Pawitan	ACES
277	1		LumB		0		3			gpl96	1	277					GSM107210		Pawitan	ACES
2784	0		LumB		1		3			gpl96	0	2784					GSM107211		Pawitan	ACES
2861	0		LumA		0		2			gpl96	0	2861					GSM107212		Pawitan	ACES
2828	0		LumA		0		2			gpl96	0	2828					GSM107213		Pawitan	ACES
2799	0		LumA		0		1			gpl96	0	2799					GSM107214		Pawitan	ACES
459	1		Basal		0		3			gpl96	1	459					GSM107215		Pawitan	ACES
2412	0		LumA		1		3			gpl96	0	2412					GSM107216		Pawitan	ACES
2624	0		Basal		0		3			gpl96	0	2624					GSM107217		Pawitan	ACES
2350	0		Basal		0		3			gpl96	0	2350					GSM107218		Pawitan	ACES
328	1		Her2		0		3			gpl96	1	328					GSM107219		Pawitan	ACES
2306	0		LumB		0		3			gpl96	0	2306					GSM107220		Pawitan	ACES
3051	0		LumA		0		2			gpl96	0	3051					GSM107221		Pawitan	ACES
3098	0		LumB		0		2			gpl96	0	3098					GSM107222		Pawitan	ACES
2168	0		LumB		0		3			gpl96	0	2168					GSM107224		Pawitan	ACES
3036	0		LumB		0		3			gpl96	0	3036					GSM107225		Pawitan	ACES
489	1		LumB		0		3			gpl96	1	489					GSM107226		Pawitan	ACES
244	1		LumB		0		3			gpl96	1	244					GSM107227		Pawitan	ACES
1018	1		Her2		1		3			gpl96	1	1018					GSM107228		Pawitan	ACES
2402	0		LumA	1	0			0		gpl96	0	2402					GSM36777		WangY-ErasmusMC	ACES
4015	0		LumA	1	0			0		gpl96	0	4015					GSM36779		WangY-ErasmusMC	ACES
2555	0		Her2	0	1			0		gpl96	0	2555					GSM36780		WangY-ErasmusMC	ACES
4471	0		Her2	1	1			0		gpl96	0	4471					GSM36781		WangY-ErasmusMC	ACES
2007	0		LumA	1	0			0		gpl96	0	2007					GSM36782		WangY-ErasmusMC	ACES
1733	1		LumA	1	0			0		gpl96	1	1733					GSM36784		WangY-ErasmusMC	ACES
2007	0		LumA	1	1			0		gpl96	0	2007					GSM36786		WangY-ErasmusMC	ACES
2190	0		LumB	1	0			0		gpl96	0	2190					GSM36787		WangY-ErasmusMC	ACES
2402	0		Basal	0	0			0		gpl96	0	2402					GSM36788		WangY-ErasmusMC	ACES
1551	1		LumB	1	0			0		gpl96	1	1551					GSM36789		WangY-ErasmusMC	ACES
3254	0		LumA	1	0			0		gpl96	0	3254					GSM36790		WangY-ErasmusMC	ACES
2402	0		LumA	0	0			0		gpl96	0	2402					GSM36791		WangY-ErasmusMC	ACES
2159	0		LumB	1	0			0		gpl96	1	2159					GSM36792		WangY-ErasmusMC	ACES
2646	0		Basal	1	0			0		gpl96	0	2646					GSM36794		WangY-ErasmusMC	ACES
2676	0		Basal	0	0			0		gpl96	0	2676					GSM36795		WangY-ErasmusMC	ACES
3589	0		LumA	1	0			0		gpl96	0	3589					GSM36796		WangY-ErasmusMC	ACES
273	1		Basal	0	0			0		gpl96	1	273					GSM36797		WangY-ErasmusMC	ACES
3224	0		Basal	0	0			0		gpl96	0	3224					GSM36798		WangY-ErasmusMC	ACES
2281	0		LumB	1	1			0		gpl96	0	2281					GSM36799		WangY-ErasmusMC	ACES
1125	1		LumB	0	0			0		gpl96	1	1125					GSM36800		WangY-ErasmusMC	ACES
3802	0		LumB	1	1			0		gpl96	0	3802					GSM36801		WangY-ErasmusMC	ACES
2798	0		LumA	1	0			0		gpl96	0	2798					GSM36802		WangY-ErasmusMC	ACES
2828	0		LumA	1	0			0		gpl96	0	2828					GSM36803		WangY-ErasmusMC	ACES
2676	0		LumA	1	0			0		gpl96	0	2676					GSM36804		WangY-ErasmusMC	ACES
3041	0		LumB	1	1			0		gpl96	0	3041					GSM36805		WangY-ErasmusMC	ACES
2798	0		LumA	1	0			0		gpl96	0	2798					GSM36806		WangY-ErasmusMC	ACES
3193	0		LumB	1	0			0		gpl96	0	3193					GSM36810		WangY-ErasmusMC	ACES
2433	0		LumA	0	0			0		gpl96	0	2433					GSM36812		WangY-ErasmusMC	ACES
1490	1		LumA	1	0			0		gpl96	1	1490					GSM36813		WangY-ErasmusMC	ACES
1855	0		Her2	1	1			0		gpl96	1	1855					GSM36814		WangY-ErasmusMC	ACES
2190	0		LumA	1	1			0		gpl96	1	2190					GSM36815		WangY-ErasmusMC	ACES
2980	0		Basal	0	0			0		gpl96	0	2980					GSM36816		WangY-ErasmusMC	ACES
3437	0		Basal	1	0			0		gpl96	0	3437					GSM36817		WangY-ErasmusMC	ACES
1885	0		LumB	1	0			0		gpl96	1	1885					GSM36818		WangY-ErasmusMC	ACES
3984	0		LumA	1	0			0		gpl96	0	3984					GSM36819		WangY-ErasmusMC	ACES
4288	0		LumB	1	0			0		gpl96	0	4288					GSM36820		WangY-ErasmusMC	ACES
2676	0		LumB	1	0			0		gpl96	0	2676					GSM36821		WangY-ErasmusMC	ACES
3619	0		LumB	1	0			0		gpl96	0	3619					GSM36823		WangY-ErasmusMC	ACES
2615	0		Basal	1	0			0		gpl96	0	2615					GSM36824		WangY-ErasmusMC	ACES
3011	0		LumA	1	0			0		gpl96	0	3011					GSM36825		WangY-ErasmusMC	ACES
1764	1		LumB	1	0			0		gpl96	1	1764					GSM36826		WangY-ErasmusMC	ACES
4745	0		Basal	0	0			0		gpl96	0	4745					GSM36827		WangY-ErasmusMC	ACES
2311	0		Basal	0	0			0		gpl96	0	2311					GSM36828		WangY-ErasmusMC	ACES
4775	0		LumB	1	0			0		gpl96	0	4775					GSM36829		WangY-ErasmusMC	ACES
3558	0		LumB	1	0			0		gpl96	0	3558					GSM36830		WangY-ErasmusMC	ACES
2646	0		LumA	1	0			0		gpl96	0	2646					GSM36831		WangY-ErasmusMC	ACES
3619	0		LumA	1	0			0		gpl96	0	3619					GSM36832		WangY-ErasmusMC	ACES
3315	0		Her2	1	1			0		gpl96	0	3315					GSM36834		WangY-ErasmusMC	ACES
3011	0		LumA	1	0			0		gpl96	0	3011					GSM36836		WangY-ErasmusMC	ACES
4167	0		LumB	1	0			0		gpl96	0	4167					GSM36837		WangY-ErasmusMC	ACES
1034	1		LumB	1	0			0		gpl96	1	1034					GSM36838		WangY-ErasmusMC	ACES
973	1		LumA	1	0			0		gpl96	1	973					GSM36839		WangY-ErasmusMC	ACES
2615	0		LumA	1	0			0		gpl96	0	2615					GSM36840		WangY-ErasmusMC	ACES
4075	0		LumB	1	0			0		gpl96	0	4075					GSM36841		WangY-ErasmusMC	ACES
2463	0		LumA	1	1			0		gpl96	0	2463					GSM36842		WangY-ErasmusMC	ACES
2342	0		LumB	1	0			0		gpl96	0	2342					GSM36843		WangY-ErasmusMC	ACES
3680	0		LumB	1	0			0		gpl96	0	3680					GSM36844		WangY-ErasmusMC	ACES
3132	0		Basal	0	0			0		gpl96	0	3132					GSM36846		WangY-ErasmusMC	ACES
2585	0		Basal	0	0			0		gpl96	0	2585					GSM36847		WangY-ErasmusMC	ACES
3193	0		LumA	1	0			0		gpl96	0	3193					GSM36848		WangY-ErasmusMC	ACES
3345	0		LumA	1	0			0		gpl96	0	3345					GSM36849		WangY-ErasmusMC	ACES
3680	0		LumA	1	0			0		gpl96	0	3680					GSM36850		WangY-ErasmusMC	ACES
3041	0		Her2	1	1			0		gpl96	0	3041					GSM36851		WangY-ErasmusMC	ACES
3254	0		Her2	1	1			0		gpl96	0	3254					GSM36852		WangY-ErasmusMC	ACES
3193	0		LumA	1	0			0		gpl96	0	3193					GSM36853		WangY-ErasmusMC	ACES
3193	0		LumB	0	0			0		gpl96	0	3193					GSM36854		WangY-ErasmusMC	ACES
3893	0		Basal	0	0			0		gpl96	0	3893					GSM36855		WangY-ErasmusMC	ACES
2615	0		LumA	1	1			0		gpl96	0	2615					GSM36856		WangY-ErasmusMC	ACES
2889	0		LumB	1	0			0		gpl96	0	2889					GSM36857		WangY-ErasmusMC	ACES
425	1		Her2	1	1			0		gpl96	1	425					GSM36858		WangY-ErasmusMC	ACES
3954	0		LumA	1	0			0		gpl96	0	3954					GSM36859		WangY-ErasmusMC	ACES
912	1		Her2	1	1			0		gpl96	1	912					GSM36860		WangY-ErasmusMC	ACES
760	1		Basal	0	0			0		gpl96	1	760					GSM36862		WangY-ErasmusMC	ACES
2980	0		Her2	0	0			0		gpl96	0	2980					GSM36863		WangY-ErasmusMC	ACES
2555	0		LumB	1	0			0		gpl96	0	2555					GSM36864		WangY-ErasmusMC	ACES
3132	0		Basal	0	0			0		gpl96	0	3132					GSM36865		WangY-ErasmusMC	ACES
3254	0		LumA	1	0			0		gpl96	0	3254					GSM36866		WangY-ErasmusMC	ACES
3285	0		LumB	1	0			0		gpl96	0	3285					GSM36867		WangY-ErasmusMC	ACES
3741	0		LumA	1	0			0		gpl96	0	3741					GSM36868		WangY-ErasmusMC	ACES
3832	0		LumA	1	0			0		gpl96	0	3832					GSM36869		WangY-ErasmusMC	ACES
912	1		LumB	1	1			0		gpl96	1	912					GSM36870		WangY-ErasmusMC	ACES
2555	0		LumA	1	0			0		gpl96	0	2555					GSM36871		WangY-ErasmusMC	ACES
212	1		LumB	1	1			0		gpl96	1	212					GSM36872		WangY-ErasmusMC	ACES
3041	0		LumB	1	0			0		gpl96	0	3041					GSM36873		WangY-ErasmusMC	ACES
912	1		LumA	1	0			0		gpl96	1	912					GSM36874		WangY-ErasmusMC	ACES
4045	0		Basal	0	0			0		gpl96	0	4045					GSM36876		WangY-ErasmusMC	ACES
1307	1		LumB	1	0			0		gpl96	1	1307					GSM36877		WangY-ErasmusMC	ACES
2980	0		LumB	1	0			0		gpl96	0	2980					GSM36878		WangY-ErasmusMC	ACES
1186	1		Her2	0	1			0		gpl96	1	1186					GSM36879		WangY-ErasmusMC	ACES
2950	0		LumB	1	0			0		gpl96	0	2950					GSM36880		WangY-ErasmusMC	ACES
334	1		LumB	1	0			0		gpl96	1	334					GSM36881		WangY-ErasmusMC	ACES
3923	0		Her2	1	1			0		gpl96	0	3923					GSM36884		WangY-ErasmusMC	ACES
1216	1		LumA	1	0			0		gpl96	1	1216					GSM36885		WangY-ErasmusMC	ACES
2859	0		Her2	0	0			0		gpl96	0	2859					GSM36886		WangY-ErasmusMC	ACES
3285	0		LumA	1	0			0		gpl96	0	3285					GSM36887		WangY-ErasmusMC	ACES
851	1		LumB	1	0			0		gpl96	1	851					GSM36888		WangY-ErasmusMC	ACES
3285	0		Basal	1	0			0		gpl96	0	3285					GSM36889		WangY-ErasmusMC	ACES
3528	0		Basal	1	0			0		gpl96	0	3528					GSM36890		WangY-ErasmusMC	ACES
2646	0		Basal	0	0			0		gpl96	0	2646					GSM36891		WangY-ErasmusMC	ACES
3345	0		LumB	1	1			0		gpl96	0	3345					GSM36892		WangY-ErasmusMC	ACES
3771	0		LumB	1	0			0		gpl96	0	3771					GSM36893		WangY-ErasmusMC	ACES
2920	0		LumA	1	0			0		gpl96	0	2920					GSM36895		WangY-ErasmusMC	ACES
3102	0		LumA	1	1			0		gpl96	0	3102					GSM36896		WangY-ErasmusMC	ACES
760	1		LumA	1	0			0		gpl96	1	760					GSM36897		WangY-ErasmusMC	ACES
5140	0		LumB	1	0			0		gpl96	0	5140					GSM36899		WangY-ErasmusMC	ACES
3072	0		Basal	1	0			0		gpl96	0	3072					GSM36901		WangY-ErasmusMC	ACES
851	1		Basal	1	0			0		gpl96	1	851					GSM36902		WangY-ErasmusMC	ACES
243	1		LumB	1	0			0		gpl96	1	243					GSM36903		WangY-ErasmusMC	ACES
2980	0		Her2	0	1			0		gpl96	0	2980					GSM36904		WangY-ErasmusMC	ACES
517	1		Basal	0	0			0		gpl96	1	517					GSM36905		WangY-ErasmusMC	ACES
3072	0		Her2	0	0			0		gpl96	0	3072					GSM36906		WangY-ErasmusMC	ACES
2615	0		LumA	1	0			0		gpl96	0	2615					GSM36907		WangY-ErasmusMC	ACES
456	1		LumB	1	0			0		gpl96	1	456					GSM36908		WangY-ErasmusMC	ACES
2889	0		Basal	0	0			0		gpl96	0	2889					GSM36909		WangY-ErasmusMC	ACES
3802	0		LumA	1	0			0		gpl96	0	3802					GSM36910		WangY-ErasmusMC	ACES
2433	0		LumB	1	0			0		gpl96	1	2433					GSM36911		WangY-ErasmusMC	ACES
2950	0		Basal	0	0			0		gpl96	0	2950					GSM36912		WangY-ErasmusMC	ACES
3315	0		LumA	1	0			0		gpl96	0	3315					GSM36913		WangY-ErasmusMC	ACES
2555	0		LumA	1	0			0		gpl96	0	2555					GSM36914		WangY-ErasmusMC	ACES
2950	0		Her2	0	1			0		gpl96	0	2950					GSM36915		WangY-ErasmusMC	ACES
3802	0		LumA	1	0			0		gpl96	0	3802					GSM36916		WangY-ErasmusMC	ACES
4380	0		LumA	1	0			0		gpl96	0	4380					GSM36917		WangY-ErasmusMC	ACES
334	1		Basal	0	0			0		gpl96	1	334					GSM36918		WangY-ErasmusMC	ACES
4653	0		LumA	1	0			0		gpl96	0	4653					GSM36919		WangY-ErasmusMC	ACES
608	1		Her2	1	1			0		gpl96	1	608					GSM36920		WangY-ErasmusMC	ACES
3285	0		LumB	1	1			0		gpl96	0	3285					GSM36921		WangY-ErasmusMC	ACES
3437	0		LumB	1	0			0		gpl96	0	3437					GSM36922		WangY-ErasmusMC	ACES
699	1		Basal	0	0			0		gpl96	1	699					GSM36923		WangY-ErasmusMC	ACES
882	1		LumB	1	0			0		gpl96	1	882					GSM36924		WangY-ErasmusMC	ACES
3163	0		LumA	1	0			0		gpl96	0	3163					GSM36925		WangY-ErasmusMC	ACES
730	1		Her2	0	1			0		gpl96	1	730					GSM36926		WangY-ErasmusMC	ACES
243	1		Basal	1	0			0		gpl96	1	243					GSM36927		WangY-ErasmusMC	ACES
699	1		LumA	1	0			0		gpl96	1	699					GSM36928		WangY-ErasmusMC	ACES
2828	0		Her2	1	1			0		gpl96	0	2828					GSM36929		WangY-ErasmusMC	ACES
2555	0		LumB	1	1			0		gpl96	0	2555					GSM36930		WangY-ErasmusMC	ACES
1125	1		Basal	1	0			0		gpl96	1	1125					GSM36931		WangY-ErasmusMC	ACES
2920	0		LumA	1	0			0		gpl96	0	2920					GSM36932		WangY-ErasmusMC	ACES
3345	0		Her2	1	0			0		gpl96	0	3345					GSM36933		WangY-ErasmusMC	ACES
5201	0		Her2	1	1			0		gpl96	0	5201					GSM36934		WangY-ErasmusMC	ACES
3467	0		Basal	0	0			0		gpl96	0	3467					GSM36935		WangY-ErasmusMC	ACES
3315	0		LumA	1	0			0		gpl96	0	3315					GSM36936		WangY-ErasmusMC	ACES
334	1		Basal	0	0			0		gpl96	1	334					GSM36937		WangY-ErasmusMC	ACES
3285	0		LumB	1	0			0		gpl96	0	3285					GSM36938		WangY-ErasmusMC	ACES
425	1		LumB	1	0			0		gpl96	1	425					GSM36939		WangY-ErasmusMC	ACES
4075	0		Basal	0	0			0		gpl96	0	4075					GSM36940		WangY-ErasmusMC	ACES
4623	0		LumA	1	0			0		gpl96	0	4623					GSM36942		WangY-ErasmusMC	ACES
577	1		LumA	1	0			0		gpl96	1	577					GSM36943		WangY-ErasmusMC	ACES
2798	0		LumA	1	0			0		gpl96	0	2798					GSM36945		WangY-ErasmusMC	ACES
790	1		LumB	1	0			0		gpl96	1	790					GSM36946		WangY-ErasmusMC	ACES
486	1		LumB	1	0			0		gpl96	1	486					GSM36947		WangY-ErasmusMC	ACES
2646	0		LumB	1	0			0		gpl96	0	2646					GSM36948		WangY-ErasmusMC	ACES
182	1		Basal	0	0			0		gpl96	1	182					GSM36949		WangY-ErasmusMC	ACES
851	1		LumA	1	0			0		gpl96	1	851					GSM36950		WangY-ErasmusMC	ACES
3163	0		LumA	1	1			0		gpl96	0	3163					GSM36951		WangY-ErasmusMC	ACES
395	1		Basal	0	0			0		gpl96	1	395					GSM36952		WangY-ErasmusMC	ACES
2555	0		Basal	0	1			0		gpl96	0	2555					GSM36953		WangY-ErasmusMC	ACES
577	1		LumB	1	0			0		gpl96	1	577					GSM36954		WangY-ErasmusMC	ACES
760	1		Her2	0	0			0		gpl96	1	760					GSM36955		WangY-ErasmusMC	ACES
973	1		LumB	1	0			0		gpl96	1	973					GSM36956		WangY-ErasmusMC	ACES
1429	1		LumA	1	0			0		gpl96	1	1429					GSM36957		WangY-ErasmusMC	ACES
3650	0		Basal	0	0			0		gpl96	0	3650					GSM36959		WangY-ErasmusMC	ACES
1551	1		Basal	1	0			0		gpl96	1	1551					GSM36960		WangY-ErasmusMC	ACES
4653	0		Her2	0	1			0		gpl96	0	4653					GSM36961		WangY-ErasmusMC	ACES
3467	0		LumA	1	0			0		gpl96	0	3467					GSM36962		WangY-ErasmusMC	ACES
365	1		Her2	0	1			0		gpl96	1	365					GSM36964		WangY-ErasmusMC	ACES
4075	0		LumA	1	0			0		gpl96	0	4075					GSM36965		WangY-ErasmusMC	ACES
456	1		LumB	1	0			0		gpl96	1	456					GSM36967		WangY-ErasmusMC	ACES
3528	0		LumA	1	0			0		gpl96	0	3528					GSM36970		WangY-ErasmusMC	ACES
577	1		LumA	1	0			0		gpl96	1	577					GSM36971		WangY-ErasmusMC	ACES
1125	1		LumB	1	0			0		gpl96	1	1125					GSM36972		WangY-ErasmusMC	ACES
760	1		LumB	1	0			0		gpl96	1	760					GSM36973		WangY-ErasmusMC	ACES
699	1		LumB	1	0			0		gpl96	1	699					GSM36974		WangY-ErasmusMC	ACES
3345	0		Her2	1	1			0		gpl96	0	3345					GSM36975		WangY-ErasmusMC	ACES
1155	1		LumA	1	0			0		gpl96	1	1155					GSM36976		WangY-ErasmusMC	ACES
3771	0		Basal	0	0			0		gpl96	0	3771					GSM36977		WangY-ErasmusMC	ACES
3254	0		LumB	1	0			0		gpl96	0	3254					GSM36979		WangY-ErasmusMC	ACES
3710	0		LumA	1	0			0		gpl96	0	3710					GSM36980		WangY-ErasmusMC	ACES
2646	0		Basal	0	0			0		gpl96	0	2646					GSM36981		WangY-ErasmusMC	ACES
2281	0		LumA	1	0			0		gpl96	1	2281					GSM36983		WangY-ErasmusMC	ACES
1672	1		LumB	1	0			0		gpl96	1	1672					GSM36985		WangY-ErasmusMC	ACES
2342	0		LumA	1	0			0		gpl96	1	2342					GSM36986		WangY-ErasmusMC	ACES
2950	0		LumA	1	0			0		gpl96	0	2950					GSM36987		WangY-ErasmusMC	ACES
2920	0		LumB	1	0			0		gpl96	0	2920					GSM36988		WangY-ErasmusMC	ACES
334	1		LumB	1	0			0		gpl96	1	334					GSM36989		WangY-ErasmusMC	ACES
60	1		LumA	1	0			0		gpl96	1	60					GSM36994		WangY-ErasmusMC	ACES
3437	0		Her2	1	1			0		gpl96	0	3437					GSM36995		WangY-ErasmusMC	ACES
730	1		Her2	1	1			0		gpl96	1	730					GSM36996		WangY-ErasmusMC	ACES
152	1		LumA	1	0			0		gpl96	1	152					GSM36998		WangY-ErasmusMC	ACES
1125	1		LumA	1	0			0		gpl96	1	1125					GSM36999		WangY-ErasmusMC	ACES
4167	0		LumA	1	0			0		gpl96	0	4167					GSM37000		WangY-ErasmusMC	ACES
486	1		Basal	0	0			0		gpl96	1	486					GSM37002		WangY-ErasmusMC	ACES
577	1		LumB	1	0			0		gpl96	1	577					GSM37003		WangY-ErasmusMC	ACES
1064	1		LumB	1	0			0		gpl96	1	1064					GSM37004		WangY-ErasmusMC	ACES
1703	1		LumA	1	1			0		gpl96	1	1703					GSM37005		WangY-ErasmusMC	ACES
2159	0		LumB	1	0			0		gpl96	1	2159					GSM37006		WangY-ErasmusMC	ACES
1794	1		LumB	1	0			0		gpl96	1	1794					GSM37007		WangY-ErasmusMC	ACES
2129	0		LumA	1	0			0		gpl96	1	2129					GSM37008		WangY-ErasmusMC	ACES
3710	0		LumA	1	0			0		gpl96	0	3710					GSM37009		WangY-ErasmusMC	ACES
3072	0		LumA	1	0			0		gpl96	0	3072					GSM37010		WangY-ErasmusMC	ACES
1825	1		LumA	1	0			0		gpl96	1	1825					GSM37011		WangY-ErasmusMC	ACES
4015	0		LumA	1	1			0		gpl96	0	4015					GSM37012		WangY-ErasmusMC	ACES
2007	0		LumB	1	0			0		gpl96	1	2007					GSM37013		WangY-ErasmusMC	ACES
4349	0		LumB	1	0			0		gpl96	0	4349					GSM37014		WangY-ErasmusMC	ACES
3710	0		LumA	1	0			0		gpl96	0	3710					GSM37015		WangY-ErasmusMC	ACES
3285	0		Her2	0	1			0		gpl96	0	3285					GSM37016		WangY-ErasmusMC	ACES
3285	0		Basal	0	0			0		gpl96	0	3285					GSM37017		WangY-ErasmusMC	ACES
608	1		LumB	1	0			0		gpl96	1	608					GSM37018		WangY-ErasmusMC	ACES
4440	0		LumA	1	1			0		gpl96	0	4440					GSM37019		WangY-ErasmusMC	ACES
1460	1		Her2	0	1			0		gpl96	1	1460					GSM37020		WangY-ErasmusMC	ACES
3315	0		Basal	0	0			0		gpl96	0	3315					GSM37021		WangY-ErasmusMC	ACES
912	1		Basal	0	0			0		gpl96	1	912					GSM37022		WangY-ErasmusMC	ACES
425	1		Her2	0	1			0		gpl96	1	425					GSM37023		WangY-ErasmusMC	ACES
2889	0		LumA	1	0			0		gpl96	0	2889					GSM37024		WangY-ErasmusMC	ACES
3254	0		LumA	1	1			0		gpl96	0	3254					GSM37025		WangY-ErasmusMC	ACES
1095	1		LumA	1	0			0		gpl96	1	1095					GSM37026		WangY-ErasmusMC	ACES
1186	1		LumA	1	0			0		gpl96	1	1186					GSM37028		WangY-ErasmusMC	ACES
1429	1		LumB	1	0			0		gpl96	1	1429					GSM37029		WangY-ErasmusMC	ACES
547	1		LumB	1	1			0		gpl96	1	547					GSM37031		WangY-ErasmusMC	ACES
2615	0		LumA	1	0			0		gpl96	0	2615					GSM37032		WangY-ErasmusMC	ACES
4897	0		LumA	1	1			0		gpl96	0	4897					GSM37033		WangY-ErasmusMC	ACES
2676	0		Her2	0	1			0		gpl96	0	2676					GSM37034		WangY-ErasmusMC	ACES
425	1		LumB	1	0			0		gpl96	1	425					GSM37035		WangY-ErasmusMC	ACES
456	1		Her2	1	1			0		gpl96	1	456					GSM37036		WangY-ErasmusMC	ACES
577	1		LumB	1	0			0		gpl96	1	577					GSM37037		WangY-ErasmusMC	ACES
1825	1		LumB	1	0			0		gpl96	1	1825					GSM37038		WangY-ErasmusMC	ACES
1460	1		LumA	1	0			0		gpl96	1	1460					GSM37039		WangY-ErasmusMC	ACES
182	1		Basal	0	0			0		gpl96	1	182					GSM37040		WangY-ErasmusMC	ACES
425	1		Her2	0	1			0		gpl96	1	425					GSM37042		WangY-ErasmusMC	ACES
4897	0		Basal	0	0			0		gpl96	0	4897					GSM37043		WangY-ErasmusMC	ACES
3741	0		Basal	0	0			0		gpl96	0	3741					GSM37045		WangY-ErasmusMC	ACES
2615	0		LumA	1	0			0		gpl96	0	2615					GSM37046		WangY-ErasmusMC	ACES
3285	0		Basal	1	0			0		gpl96	0	3285					GSM37047		WangY-ErasmusMC	ACES
2646	0		Basal	0	0			0		gpl96	0	2646					GSM37048		WangY-ErasmusMC	ACES
882	1		Her2	0	1			0		gpl96	1	882					GSM37049		WangY-ErasmusMC	ACES
547	1		Basal	0	0			0		gpl96	1	547					GSM37050		WangY-ErasmusMC	ACES
547	1		Basal	1	0			0		gpl96	1	547					GSM37051		WangY-ErasmusMC	ACES
973	1		Basal	0	1			0		gpl96	1	973					GSM37052		WangY-ErasmusMC	ACES
1003	1		Basal	0	0			0		gpl96	1	1003					GSM37053		WangY-ErasmusMC	ACES
2007	0		Her2	0	1			0		gpl96	0	2007					GSM37054		WangY-ErasmusMC	ACES
2494	0		LumA	0	0			0		gpl96	0	2494					GSM37056		WangY-ErasmusMC	ACES
1946	0		LumB	1	0			0		gpl96	1	1946					GSM37058		WangY-ErasmusMC	ACES
2524	0		LumA	1	0			0		gpl96	0	2524					GSM37059		WangY-ErasmusMC	ACES
2463	0		LumA	1	1			0		gpl96	0	2463					GSM37060		WangY-ErasmusMC	ACES
3193	0		LumA	0	0			0		gpl96	0	3193					GSM37061		WangY-ErasmusMC	ACES
2265	0	70	LumB	1	0			0	5	gpl96	1	2265	1	2265			GSM150945		Loi	ACES
835	1	69	LumA	1	0		2	1	3	gpl96	1	835	1	835			GSM150947		Loi	ACES
1865	0	60	LumB	1	0		2	1	2.3	gpl96	0	1865	0	1865			GSM150950		Loi	ACES
2920	0	58	LumA	1	0			0	4.2	gpl96	0	2920	0	2920			GSM150953		Loi	ACES
1503	1	79	LumA	1	0			0	4	gpl96	1	1503	0	1503			GSM150955		Loi	ACES
1132	1	71	Her2	1	0		2	1	4	gpl96	1	1132	1	1132			GSM150956		Loi	ACES
2529	0	66	Her2	1	0			0	7	gpl96	0	2529	0	2529			GSM150957		Loi	ACES
2623	0	57	LumA	1	0		2	0	1.7	gpl96	0	2623	0	2623			GSM150958		Loi	ACES
2502	0	71	LumA	1	0		2	0	3	gpl96	0	2502	0	2502			GSM150965		Loi	ACES
1955	0	76	LumA	1	0		2	0	2	gpl96	0	1955	0	1955			GSM150973		Loi	ACES
2137	0	70	LumB	1	0		2	0	3	gpl96	0	2137	0	2137			GSM150977		Loi	ACES
3828	0	61	LumB	1	0		2	1	2.2	gpl96	0	3828	0	3828			GSM150983		Loi	ACES
3861	0	75	LumB	1	0		2		1.7	gpl96	0	3861	0	3861			GSM150985		Loi	ACES
1376	1	51	LumA	1	0		2	0	2.2	gpl96	1	1376	1	1376			GSM150987		Loi	ACES
1895	0	71	LumA	1	0		2	1	7	gpl96	0	1895	0	1895			GSM150989		Loi	ACES
4651	0	63	LumB	1	0		2	1	2	gpl96	0	4651	0	4651			GSM150991		Loi	ACES
3496	0	56	LumA	1	0			0	0.9	gpl96	0	3496	0	3496			GSM150993		Loi	ACES
3652	0	61	LumB	1	0		2	1	1.5	gpl96	0	3652	0	3652			GSM150996		Loi	ACES
3604	0	58	Basal	1	0		2	0	1.8	gpl96	0	3604	0	3604			GSM150997		Loi	ACES
974	1	67	LumB	1	0			1	6	gpl96	1	974	1	974			GSM150998		Loi	ACES
1293	1	60	LumB	1	0			0	3.9	gpl96	1	1293	1	1293			GSM150999		Loi	ACES
1585	1	44	LumA	1	0			0	3	gpl96	1	1585	0	1585			GSM151000		Loi	ACES
493	1	44	Her2	1	1		2	0	3	gpl96	1	493	1	493			GSM151001		Loi	ACES
2205	0	73	LumB	1	0		2	1	2.8	gpl96	1	2205	0	2205			GSM151002		Loi	ACES
3443	0	65	LumA	1	0			0	1.5	gpl96	0	3443	0	3443			GSM151005		Loi	ACES
2960	0	74	LumB	1	0		2		1.8	gpl96	0	2960	0	2960			GSM151011		Loi	ACES
	0		Basal														GSM151012		Loi	ACES
	1		LumB														GSM151013		Loi	ACES
	1		LumA														GSM151014		Loi	ACES
	0		LumB														GSM151018		Loi	ACES
	1		LumB														GSM151019		Loi	ACES
	0		LumB														GSM151020		Loi	ACES
	1		LumB														GSM151022		Loi	ACES
	0		LumA														GSM151024		Loi	ACES
	1		LumA														GSM151025		Loi	ACES
	1		LumB														GSM151031		Loi	ACES
	1		LumA														GSM151035		Loi	ACES
	0		Her2														GSM151036		Loi	ACES
	0		LumB														GSM151037		Loi	ACES
	1		LumB														GSM151038		Loi	ACES
	0		Basal														GSM151040		Loi	ACES
	0		LumB														GSM151042		Loi	ACES
	1		Basal														GSM151043		Loi	ACES
	0		LumA														GSM151044		Loi	ACES
	1		Her2														GSM151045		Loi	ACES
	0		LumA														GSM151047		Loi	ACES
	0		LumA														GSM151048		Loi	ACES
	0		LumB														GSM151050		Loi	ACES
	0		LumA														GSM151052		Loi	ACES
	1		LumB														GSM151057		Loi	ACES
	1		Her2														GSM151061		Loi	ACES
	1		LumA														GSM151068		Loi	ACES
4317	0	68	LumA	1	0		1	0	0.9	gpl96	0	4317					GSM79114		Miller	ACES
4317	0	40	Basal	0	0		3	0	1.2	gpl96	0	4317	0	2280			GSM79115	none	Miller	ACES
4317	0	51	Her2	1	1		3	0	2.6	gpl96	0	4317					GSM79116		Miller	ACES
182	1	41	LumB	1	0		3	0	3.3	gpl96	1	182	1	181			GSM79123	none	Miller	ACES
1125	1	38	LumB	1	1		3	0	3.2	gpl96	1	1125	1	1125			GSM79125	none	Miller	ACES
4077	0	79	LumA	1	0		2	0	1.9	gpl96	0	4077					GSM79129		Miller	ACES
730	1	63	LumB	1	0		2	0	2.8	gpl96	1	730	1	730			GSM79135	none	Miller	ACES
3468	0	64	LumA	1	0		1	0	2.6	gpl96	1	3468	1	3468			GSM79136	tamoxifen	Miller	ACES
883	1	54	LumA	1	1		2	0	1.7	gpl96	1	883	0	881			GSM79137	none	Miller	ACES
3832	0	68	Her2	0	1		2	0	0.6	gpl96	1	3832					GSM79138		Miller	ACES
4197	0	65	LumA	1	0		1	1	2.3	gpl96	0	4197	0	3468			GSM79139	tamoxifen	Miller	ACES
4197	0	61	LumA	1	0		2	0	1.2	gpl96	0	4197	0	2826			GSM79142	none	Miller	ACES
4168	0	73	LumB	1	0		2	0	1.8	gpl96	0	4168					GSM79146		Miller	ACES
667	1	71	Her2	0	1		3	1	2.4	gpl96	1	667		0			GSM79148		Miller	ACES
3952	0	61	LumA	1	0		2	1	2	gpl96	0	3952	0	3680			GSM79150		Miller	ACES
4168	0	57	LumA	0	0		1	0	1.3	gpl96	0	4168	0	3647			GSM79156	none	Miller	ACES
302	1	70	LumA	1	0		1	0	1.2	gpl96	1	302					GSM79157		Miller	ACES
2007	0	73	LumA	1	0		1	0	1.4	gpl96	0	2007					GSM79161		Miller	ACES
4168	0	69	LumA	1	0		2	0	1.3	gpl96	0	4168					GSM79162		Miller	ACES
3255	0	73	LumB	1	0		3	1	3.3	gpl96	1	3255	1	3254			GSM79163	tamoxifen	Miller	ACES
4135	0	49	LumA	1	0		1	0	0.8	gpl96	0	4135	0	2250			GSM79164	none	Miller	ACES
4135	0	65	LumB	1	0		2	1	2.2	gpl96	0	4135	0	3589			GSM79167		Miller	ACES
1306	1	80	LumA	1	0		2	0	1.5	gpl96	1	1306					GSM79170		Miller	ACES
3131	0	42	Basal	1	1		3	0	2.3	gpl96	1	3131	0	3131			GSM79173	none	Miller	ACES
2492	0	41	LumA	1	0		1	0	1.8	gpl96	1	2492	1	2492			GSM79178	none	Miller	ACES
2708	0	82	LumA	1	0		2	0	1.6	gpl96	0	2708					GSM79179		Miller	ACES
850	1	66	Her2	1	1		2	0	0.8	gpl96	1	850					GSM79180		Miller	ACES
62	1	86	LumB	1	0		2	1	4.6	gpl96	1	62		60			GSM79188		Miller	ACES
4015	0	60	Her2	0	1		2	0	1.4	gpl96	0	4015	0	3496			GSM79190	none	Miller	ACES
4015	0	58	Her2	0	0		2	0	3.8	gpl96	0	4015		0			GSM79191		Miller	ACES
3985	0	68	Her2	0	1		2	1	1.6	gpl96	0	3985		0			GSM79195		Miller	ACES
3985	0	44	LumB	1	0		2	0	1.6	gpl96	0	3985	0	1885			GSM79199	none	Miller	ACES
3985	0	74	LumA	1	0		2	0	2	gpl96	0	3985					GSM79200		Miller	ACES
3985	0	54	LumB	1	0		2	0	2.3	gpl96	0	3985	0	3677			GSM79201	none	Miller	ACES
3985	0	53	LumA	1	0		2	1	2.4	gpl96	0	3985					GSM79204		Miller	ACES
182	1	45	LumA	1	1		2	0	4.2	gpl96	1	182					GSM79213		Miller	ACES
3923	0	42	LumA	1	0		1	0	2	gpl96	0	3923	0	2796			GSM79221	none	Miller	ACES
29	1	50	LumB	1	0		3	1	6.5	gpl96	1	29					GSM79223		Miller	ACES
3073	0	44	LumA	1	1		2	1	3.2	gpl96	0	3073					GSM79224		Miller	ACES
2890	0	70	Her2	0	0		1	0	1.1	gpl96	0	2890					GSM79225		Miller	ACES
3894	0	49	LumA	1	0		1	0	1.1	gpl96	0	3894	0	3343			GSM79234	none	Miller	ACES
3468	0	65	LumA	1	0		2	1	1.7	gpl96	0	3468					GSM79240		Miller	ACES
3861	0	50	LumA	1	0		1	0	1	gpl96	0	3861	0	2189			GSM79245	none	Miller	ACES
3894	0	55	LumA	1	0		2	0	1.6	gpl96	0	3894	0	2189			GSM79252	none	Miller	ACES
792	1	75	LumA	1	0		1	0	0.9	gpl96	1	792					GSM79256		Miller	ACES
3803	0	58	LumB	1	0		2	0	2.1	gpl96	0	3803	0	1641			GSM79263	none	Miller	ACES
3803	0	76	LumA	1	0		1	0	1.4	gpl96	0	3803					GSM79264		Miller	ACES
3803	0	71	LumA	1	0		1	0	2	gpl96	0	3803					GSM79265		Miller	ACES
3803	0	58	LumA	1	0		1	0	2.2	gpl96	0	3803	0	3222			GSM79268	none	Miller	ACES
3770	0	84	LumB	1	0		1	0	2.8	gpl96	0	3770					GSM79269		Miller	ACES
3770	0	45	LumA	1	0		2	0	1.7	gpl96	0	3770	0	1338			GSM79275	none	Miller	ACES
3770	0	66	LumA	1	0		2	0	1.6	gpl96	0	3770					GSM79276		Miller	ACES
3712	0	50	Basal	1	0		3	0	1.9	gpl96	0	3712	0	3191			GSM79280	none	Miller	ACES
3620	0	55	LumA	1	0		1	0	1	gpl96	0	3620	0	850			GSM79283	none	Miller	ACES
3650	0	62	LumA	1	0		2	0	2	gpl96	0	3650	0	2675			GSM79286	none	Miller	ACES
3650	0	37	Basal	1	0		3	1	2	gpl96	0	3650					GSM79287		Miller	ACES
3650	0	52	LumA	1	0		1	1	2	gpl96	0	3650	0	3071			GSM79289	tamoxifen	Miller	ACES
3650	0	75	LumA	0	0		2	0	1.8	gpl96	0	3650					GSM79291		Miller	ACES
3650	0	51	LumA	1	0		2	0	2	gpl96	0	3650	0	3282			GSM79293	none	Miller	ACES
3620	0	74	Basal	1	1		2	0	3.2	gpl96	0	3620	0	1185			GSM79298		Miller	ACES
3620	0	37	Basal	0	0		3	0	2.3	gpl96	0	3620	0	2461			GSM79299	none	Miller	ACES
941	1	54	LumA	1	0		3	0	1.5	gpl96	1	941	1	941			GSM79300	none	Miller	ACES
821	1	38	Basal	0	0		2	0	2.1	gpl96	1	821	1	820			GSM79302	none	Miller	ACES
3587	0	44	Basal	1	0		1	0	1.2	gpl96	0	3587	0	3070			GSM79303	none	Miller	ACES
3712	0	49	LumA	1	0		1	1	1.8	gpl96	0	3712					GSM79309		Miller	ACES
3679	0	46	LumA	1	0		2	0	2.2	gpl96	0	3679	0	3010			GSM79312	none	Miller	ACES
4653	0	41	LumA	1	0		2	1	1.9	gpl96	0	4653					GSM79319		Miller	ACES
2766	0	75	LumB	1	0		1	0	1.8	gpl96	1	2766					GSM79320		Miller	ACES
1795	1	80	LumA	1	0		1	0	1.4	gpl96	1	1795					GSM79324		Miller	ACES
4624	0	59	LumB	1	0		2	1	3.2	gpl96	0	4624	0	3680			GSM79326		Miller	ACES
2219	0	68	LumB	1	0		1	0	1.4	gpl96	1	2219					GSM79335		Miller	ACES
4533	0	61	Basal	1	0		2	0	2.8	gpl96	0	4533	0	3650			GSM79338		Miller	ACES
456	1	48	Her2	1	1		3	1	3.5	gpl96	1	456					GSM79340		Miller	ACES
4533	0	62	Her2	1	0		3	1	5	gpl96	0	4533	0	4289			GSM79342	tamoxifen	Miller	ACES
211	1	71	LumB	1	0		1	1	2.6	gpl96	1	211	1	212			GSM79343	tamoxifen	Miller	ACES
4380	0	87	Her2	1	0		3		1.5	gpl96	0	4380					GSM79344		Miller	ACES
4500	0	55	LumA	1	0		1	0	1.6	gpl96	0	4500	0	3071			GSM79345	tamoxifen	Miller	ACES
1306	1	69	LumB	1	0		2	0	1.9	gpl96	1	1306					GSM79348		Miller	ACES
4442	0	84	LumB	1	0		2	0	2.8	gpl96	0	4442	0	2280			GSM79354		Miller	ACES
4135	0	58	LumA	1	0		1	0	1.7	gpl96	0	4135	0	3619			GSM79359	tamoxifen	Miller	ACES
4044	0	73	LumA	1	0		2	0	0.6	gpl96	0	4044					GSM79361		Miller	ACES
2798	0		Her2		1		2	0	1.8	gpl96	1	2798	1	2798			GSM282373		Schmidt	ACES
2159	0		LumB		0		3	0	2.5	gpl96	0	2159	0	2159			GSM282374		Schmidt	ACES
1764	1		LumA		0		3	0	1.5	gpl96	1	1764	1	1764			GSM282375		Schmidt	ACES
2068	0		LumA		0		2	0	1.2	gpl96	0	2068	0	2068			GSM282376		Schmidt	ACES
3132	0		LumB		0		2	0	2.4	gpl96	0	3132	0	3132			GSM282377		Schmidt	ACES
2828	0		LumB		0		2	0	1.8	gpl96	0	2828	0	2828			GSM282378		Schmidt	ACES
3376	0		LumB		0		2	0	1.4	gpl96	0	3376	0	3376			GSM282379		Schmidt	ACES
2585	0		Her2		1		3	0	1.3	gpl96	0	2585	0	2585			GSM282380		Schmidt	ACES
2980	0		LumA		0		2	0	0.8	gpl96	0	2980	0	2980			GSM282381		Schmidt	ACES
2463	0		LumA		0		1	0	1.6	gpl96	0	2463	0	2463			GSM282382		Schmidt	ACES
2402	0		LumA		0		2	0	1.4	gpl96	0	2402	0	2402			GSM282383		Schmidt	ACES
2433	0		LumA		0		2	0	1.8	gpl96	0	2433	0	2433			GSM282384		Schmidt	ACES
2555	0		LumB		0		2	0	2.3	gpl96	0	2555	0	2555			GSM282386		Schmidt	ACES
2676	0		LumA		0		3	0	1.8	gpl96	0	2676	0	2676			GSM282388		Schmidt	ACES
2433	0		LumB		0		2	0	1	gpl96	0	2433	0	2433			GSM282389		Schmidt	ACES
2098	0		LumA		0		2	0	0.9	gpl96	0	2098	0	2098			GSM282390		Schmidt	ACES
2828	0		LumA		0		2	0	4.4	gpl96	0	2828	0	2828			GSM282391		Schmidt	ACES
2676	0		Her2		1		2	0	1.8	gpl96	0	2676	0	2676			GSM282392		Schmidt	ACES
2372	0		LumB		0		2	0	1.6	gpl96	1	2372	1	2372			GSM282394		Schmidt	ACES
2402	0		LumA		0		2	0	1.8	gpl96	0	2402	0	2402			GSM282395		Schmidt	ACES
790	1		Her2		1		2	0	1.3	gpl96	1	790	1	790			GSM282396		Schmidt	ACES
2190	0		LumB		0		2	0	1.6	gpl96	0	2190	0	2190			GSM282399		Schmidt	ACES
2707	0		Basal		0		3	0	2.2	gpl96	0	2707	0	2707			GSM282400		Schmidt	ACES
2098	0		LumA		0		1	0	1.5	gpl96	0	2098	0	2098			GSM282402		Schmidt	ACES
2220	0		LumA		0		2	0	2.5	gpl96	0	2220	0	2220			GSM282404		Schmidt	ACES
1946	0		LumB		0		2	0	1.5	gpl96	0	1946	0	1946			GSM282405		Schmidt	ACES
2585	0		LumB		0		3	0	2.2	gpl96	0	2585	0	2585			GSM282406		Schmidt	ACES
2159	0		LumA		0		2	0	1.5	gpl96	0	2159	0	2159			GSM282407		Schmidt	ACES
2281	0		LumB		0		2	0	5.5	gpl96	1	2281	1	2281			GSM282408		Schmidt	ACES
1125	1		Her2		1		3	0	2.8	gpl96	1	1125	1	1125			GSM282410		Schmidt	ACES
2889	0		LumA		0		1	0	1.2	gpl96	0	2889	0	2889			GSM282411		Schmidt	ACES
3376	0		LumA		0		2	0	1.7	gpl96	1	3376	1	3376			GSM282412		Schmidt	ACES
517	1		Basal		0		3	0	1.7	gpl96	1	517	1	517			GSM282413		Schmidt	ACES
2098	0		LumA		0		2	0	1.2	gpl96	0	2098	0	2098			GSM282414		Schmidt	ACES
2402	0		LumB		0		2	0	1.9	gpl96	0	2402	0	2402			GSM282415		Schmidt	ACES
2767	0		LumA		0		2	0	1.3	gpl96	0	2767	0	2767			GSM282416		Schmidt	ACES
2190	0		LumB		0		2	0	1.6	gpl96	0	2190	0	2190			GSM282417		Schmidt	ACES
2250	0		LumA		0		2	0	0.8	gpl96	0	2250	0	2250			GSM282419		Schmidt	ACES
3984	0		LumA		0		2	0	1.1	gpl96	0	3984	0	3984			GSM282420		Schmidt	ACES
3619	0		LumB		0		1	0	2.2	gpl96	0	3619	0	3619			GSM282421		Schmidt	ACES
3984	0		LumA		0		2	0	1.4	gpl96	0	3984	0	3984			GSM282422		Schmidt	ACES
2007	0		LumA		0		2	0	4	gpl96	0	2007	0	2007			GSM282423		Schmidt	ACES
2767	0		LumA		0		2	0	2.2	gpl96	0	2767	0	2767			GSM282424		Schmidt	ACES
2980	0		LumA		0		2	0	1.6	gpl96	0	2980	0	2980			GSM282425		Schmidt	ACES
1216	1		LumB		0		2	0	2.5	gpl96	1	1216	1	1216			GSM282426		Schmidt	ACES
3650	0		Basal		0		3	0	2	gpl96	0	3650	0	3650			GSM282427		Schmidt	ACES
2402	0		LumB		0		2	0	1.8	gpl96	0	2402	0	2402			GSM282428		Schmidt	ACES
3710	0		LumB		0		3	0	1.8	gpl96	0	3710	0	3710			GSM282429		Schmidt	ACES
3619	0		Her2		0		2	0	4	gpl96	0	3619	0	3619			GSM282430		Schmidt	ACES
1338	1		LumA		0		2	0	1.8	gpl96	1	1338	1	1338			GSM282431		Schmidt	ACES
3437	0		LumA		0		2	0	1.6	gpl96	0	3437	0	3437			GSM282432		Schmidt	ACES
3558	0		LumA		0		2	0	2.2	gpl96	0	3558	0	3558			GSM282433		Schmidt	ACES
3497	0		Basal		0		3	0	4	gpl96	0	3497	0	3497			GSM282435		Schmidt	ACES
1946	0		Her2		1		2	0	2.4	gpl96	0	1946	0	1946			GSM282436		Schmidt	ACES
3589	0		LumB		0		2	0	1.4	gpl96	0	3589	0	3589			GSM282437		Schmidt	ACES
2828	0		LumA		0		2	0	1.3	gpl96	0	2828	0	2828			GSM282438		Schmidt	ACES
3011	0		LumA		0		2	0	2.7	gpl96	0	3011	0	3011			GSM282439		Schmidt	ACES
3224	0		Basal		0		3	0	2.2	gpl96	0	3224	0	3224			GSM282440		Schmidt	ACES
2615	0		LumB		0		2	0	1.3	gpl96	0	2615	0	2615			GSM282441		Schmidt	ACES
3710	0		LumA		0		1	0	2.4	gpl96	0	3710	0	3710			GSM282443		Schmidt	ACES
3893	0		LumA		0		2	0	2.2	gpl96	0	3893	0	3893			GSM282444		Schmidt	ACES
3771	0		LumA		0		1	0	1.1	gpl96	0	3771	0	3771			GSM282445		Schmidt	ACES
3467	0		Basal		0		2	0	1.7	gpl96	0	3467	0	3467			GSM282446		Schmidt	ACES
3437	0		LumA		0		2	0	1.5	gpl96	0	3437	0	3437			GSM282447		Schmidt	ACES
3710	0		Her2		1		3	0	0.5	gpl96	0	3710	0	3710			GSM282448		Schmidt	ACES
3771	0		LumA		0		2	0	0.9	gpl96	0	3771	0	3771			GSM282449		Schmidt	ACES
3497	0		LumB		0		2	0	3.4	gpl96	0	3497	0	3497			GSM282450		Schmidt	ACES
2129	0		LumA		0		2	0	2	gpl96	0	2129	0	2129			GSM282452		Schmidt	ACES
243	1		Basal		0		3	0	1	gpl96	1	243	1	243			GSM282454		Schmidt	ACES
4440	0		LumA		0		1	0	0.2	gpl96	0	4440	0	4440			GSM282455		Schmidt	ACES
3984	0		LumA		0		2	0	1.8	gpl96	0	3984	0	3984			GSM282456		Schmidt	ACES
4501	0		Basal		0		3	0	1.8	gpl96	0	4501	0	4501			GSM282457		Schmidt	ACES
4045	0		LumA		0		1	0	3	gpl96	0	4045	0	4045			GSM282458		Schmidt	ACES
4532	0		LumA		0		2	0	1	gpl96	1	4532	1	4532			GSM282460		Schmidt	ACES
912	1		Her2		1		3	0	1.5	gpl96	1	912	1	912			GSM282461		Schmidt	ACES
5627	0		LumA		0		2	0	2	gpl96	0	5627	0	5627			GSM282462		Schmidt	ACES
6052	0		Basal		0		3	0	5	gpl96	0	6052	0	6052			GSM282464		Schmidt	ACES
2737	0		Basal		0		3	0	3.5	gpl96	0	2737	0	2737			GSM282465		Schmidt	ACES
5505	0		LumA		0		1	0	1.5	gpl96	0	5505	0	5505			GSM282466		Schmidt	ACES
3710	0		Her2		1		2	0	1.5	gpl96	1	3710	1	3710			GSM282468		Schmidt	ACES
4623	0		LumA		0		2	0	1	gpl96	0	4623	0	4623			GSM282469		Schmidt	ACES
699	1		Basal		0		3	0	3.5	gpl96	1	699	1	699			GSM282471		Schmidt	ACES
4592	0		LumB		0		2	0	2.2	gpl96	0	4592	0	4592			GSM282472		Schmidt	ACES
4866	0		LumB		0		2	0	3.3	gpl96	0	4866	0	4866			GSM282473		Schmidt	ACES
4349	0		Basal		0		3	0	4	gpl96	0	4349	0	4349			GSM282474		Schmidt	ACES
4440	0		Her2		1		2	0	1.5	gpl96	0	4440	0	4440			GSM282475		Schmidt	ACES
3954	0		LumB		0		2	0	2.3	gpl96	0	3954	0	3954			GSM282476		Schmidt	ACES
4227	0		Her2		1		2	0	3	gpl96	0	4227	0	4227			GSM282477		Schmidt	ACES
456	1		Basal		0		2	0	2.5	gpl96	1	456	1	456			GSM282478		Schmidt	ACES
4167	0		LumA		0		1	0	5	gpl96	1	4167	1	4167			GSM282479		Schmidt	ACES
6113	0		LumB		0		2	0	2.2	gpl96	0	6113	0	6113			GSM282480		Schmidt	ACES
4805	0		LumB		0		2	0	1.7	gpl96	0	4805	0	4805			GSM282481		Schmidt	ACES
3528	0		Basal		0		2	0	2.9	gpl96	1	3528	1	3528			GSM282482		Schmidt	ACES
5170	0		LumA		0		2	0	1.8	gpl96	0	5170	0	5170			GSM282486		Schmidt	ACES
6235	0		LumB		0		2	0	2.1	gpl96	0	6235	0	6235			GSM282487		Schmidt	ACES
4866	0		Her2		1		2	0	2.5	gpl96	0	4866	0	4866			GSM282489		Schmidt	ACES
2129	0		LumB		0		2	0	2.1	gpl96	0	2129	0	2129			GSM282490		Schmidt	ACES
912	1		LumB		0		2	0	2.2	gpl96	1	912	1	912			GSM282491		Schmidt	ACES
3163	0		LumA		0		2	0	2.2	gpl96	1	3163	1	3163			GSM282492		Schmidt	ACES
5809	0		Her2		0		2	0	2.3	gpl96	0	5809	0	5809			GSM282493		Schmidt	ACES
5809	0		LumA		0		3	0	0.1	gpl96	0	5809	0	5809			GSM282494		Schmidt	ACES
7300	0		LumB		1		3	0	3.6	gpl96	0	7300	0	7300			GSM282495		Schmidt	ACES
1977	0		LumA		0		2	0	1.5	gpl96	0	1977	0	1977			GSM282496		Schmidt	ACES
2828	0		Basal		0		3	0	3	gpl96	0	2828	0	2828			GSM282497		Schmidt	ACES
5870	0		LumA		0		2	0	2.2	gpl96	0	5870	0	5870			GSM282498		Schmidt	ACES
5748	0		LumB		0		2	0	2.1	gpl96	0	5748	0	5748			GSM282499		Schmidt	ACES
2980	0		LumA		1		1	0	0.1	gpl96	1	2980	1	2980			GSM282501		Schmidt	ACES
6174	0		Her2		0		2	0	2.2	gpl96	0	6174	0	6174			GSM282502		Schmidt	ACES
5475	0		LumA		0		1	0	2	gpl96	0	5475	0	5475			GSM282503		Schmidt	ACES
4957	0		LumA		0		2	0	2.5	gpl96	0	4957	0	4957			GSM282504		Schmidt	ACES
5383	0		LumA		0		1	0	2	gpl96	0	5383	0	5383			GSM282505		Schmidt	ACES
3954	0		Basal		0		2	0	2.4	gpl96	0	3954	0	3954			GSM282508		Schmidt	ACES
2402	0		LumA		0		2	0	2	gpl96	0	2402	0	2402			GSM282509		Schmidt	ACES
212	1		LumB		1		2	0	2.4	gpl96	1	212	1	212			GSM282510		Schmidt	ACES
4075	0		Basal		0		3	0	2.3	gpl96	0	4075	0	4075			GSM282511		Schmidt	ACES
3132	0		LumB		0		2	0	1.7	gpl96	0	3132	0	3132			GSM282513		Schmidt	ACES
5049	0		LumA		0		2	0	0.5	gpl96	0	5049	0	5049			GSM282514		Schmidt	ACES
3072	0		LumB		0		2	0	0.9	gpl96	0	3072	0	3072			GSM282516		Schmidt	ACES
4258	0		LumA		0		1	0	2.3	gpl96	1	4258	1	4258			GSM282517		Schmidt	ACES
4015	0		LumB		0		3	0	2.5	gpl96	0	4015	0	4015			GSM282519		Schmidt	ACES
669	1		LumB		0		2	0	1.7	gpl96	1	669	1	669			GSM282520		Schmidt	ACES
4562	0		LumA		0		1	0	3	gpl96	0	4562	0	4562			GSM282521		Schmidt	ACES
1368	1		LumB		0		2	0	2.4	gpl96	1	1368	1	1368			GSM282522		Schmidt	ACES
4714	0		LumB		0		1	0	2.2	gpl96	0	4714	0	4714			GSM282523		Schmidt	ACES
4349	0		LumA		0		2	0	2	gpl96	0	4349	0	4349			GSM282524		Schmidt	ACES
182	1		LumB		0		3	0	3.5	gpl96	1	182	1	182			GSM282525		Schmidt	ACES
2342	0		LumB		0		2	0	1.2	gpl96	0	2342	0	2342			GSM282526		Schmidt	ACES
4045	0		Basal		0		2	0	1.7	gpl96	0	4045	0	4045			GSM282528		Schmidt	ACES
2646	0		LumA		0		1	0	1.3	gpl96	0	2646	0	2646			GSM282529		Schmidt	ACES
4501	0		LumA		0		2	0	1.3	gpl96	0	4501	0	4501			GSM282531		Schmidt	ACES
2281	0		LumA		0		2	0	1.6	gpl96	0	2281	0	2281			GSM282532		Schmidt	ACES
3345	0		LumA		0		2	0	6	gpl96	1	3345	1	3345			GSM282533		Schmidt	ACES
3802	0		LumA		0		1	0	2.4	gpl96	0	3802	0	3802			GSM282534		Schmidt	ACES
1125	1		Basal		0		3	0	1.5	gpl96	1	1125	1	1125			GSM282535		Schmidt	ACES
6022	0		LumA		0		2	0	0.8	gpl96	0	6022	0	6022			GSM282536		Schmidt	ACES
547	1		LumB		0		2	0	1.7	gpl96	1	547	1	547			GSM282538		Schmidt	ACES
3558	0		LumB		0		2	0	1.8	gpl96	0	3558	0	3558			GSM282539		Schmidt	ACES
2859	0		LumA		0		1	0	1	gpl96	0	2859	0	2859			GSM282540		Schmidt	ACES
2950	0		LumA		0		1	0	1.5	gpl96	0	2950	0	2950			GSM282541		Schmidt	ACES
3832	0		LumA		0		2	0	2	gpl96	0	3832	0	3832			GSM282542		Schmidt	ACES
2190	0		LumB		0		2	0	2	gpl96	0	2190	0	2190			GSM282543		Schmidt	ACES
4288	0		LumB		0		2	0	1.5	gpl96	0	4288	0	4288			GSM282545		Schmidt	ACES
2190	0		LumA		0		1	0	2	gpl96	0	2190	0	2190			GSM282546		Schmidt	ACES
2828	0		LumA		0		2	0	4	gpl96	0	2828	0	2828			GSM282548		Schmidt	ACES
3041	0		LumA		0		2	0	2.5	gpl96	1	3041	1	3041			GSM282549		Schmidt	ACES
2767	0		LumA		0		2	0	2.3	gpl96	0	2767	0	2767			GSM282550		Schmidt	ACES
243	1		Basal		0		2	0	1.5	gpl96	1	243	1	243			GSM282551		Schmidt	ACES
2311	0		Her2		1		3	0	1.6	gpl96	1	2311	1	2311			GSM282553		Schmidt	ACES
1855	0		Her2		1		1	0	1.8	gpl96	1	1855	1	1855			GSM282555		Schmidt	ACES
4349	0		LumB		0		2	0	2	gpl96	1	4349	1	4349			GSM282556		Schmidt	ACES
2159	0		LumA		0		2	0	1.2	gpl96	1	2159	1	2159			GSM282557		Schmidt	ACES
1977	0		LumB		0		2	0	0.6	gpl96	0	1977	0	1977			GSM282558		Schmidt	ACES
1855	0		LumA		0		2	0	2.2	gpl96	0	1855	0	1855			GSM282559		Schmidt	ACES
1977	0		LumA		0		2	0	1.4	gpl96	0	1977	0	1977			GSM282560		Schmidt	ACES
2311	0		LumA		0		1	0	1.4	gpl96	0	2311	0	2311			GSM282564		Schmidt	ACES
1277	1		LumA		0		2	0	1.8	gpl96	1	1277	1	1277			GSM282566		Schmidt	ACES
425	1		LumB		0		2	0	2.5	gpl96	1	425	1	425			GSM282567		Schmidt	ACES
1399	1		LumB		0		2	0	3	gpl96	1	1399	1	1399			GSM282568		Schmidt	ACES
304	1		Basal		0		3	0	3.6	gpl96	1	304	1	304			GSM282569		Schmidt	ACES
1356	1		LumB	1	0			0		gpl96	1	1356					GSM441628		Symmans	ACES
2685	0		LumA	1	0			0		gpl96	0	2685					GSM441630		Symmans	ACES
2658	0		LumA	1	0			1		gpl96	0	2658					GSM441631		Symmans	ACES
2036	0		LumB	1	0			0		gpl96	0	2036					GSM441632		Symmans	ACES
2844	0		LumB	1	0					gpl96	0	2844					GSM441633		Symmans	ACES
1882	0		LumB	1	0			0		gpl96	0	1882					GSM441635		Symmans	ACES
2569	0		LumA	1	0			1		gpl96	0	2569					GSM441642		Symmans	ACES
720	1		LumB	1	0			0		gpl96	1	720					GSM441643		Symmans	ACES
717	1		LumB	1	0			1		gpl96	1	717					GSM441644		Symmans	ACES
2557	0		LumA	1	0			0		gpl96	0	2557					GSM441650		Symmans	ACES
2094	0		LumB	1	0			0		gpl96	0	2094					GSM441651		Symmans	ACES
2177	0		LumB	1	0			0		gpl96	0	2177					GSM441652		Symmans	ACES
1324	1		LumB	1	0			1		gpl96	1	1324					GSM441657		Symmans	ACES
1379	1		LumA	1	0			0		gpl96	1	1379					GSM441663		Symmans	ACES
1885	0		LumA	1	0			0		gpl96	0	1885					GSM441667		Symmans	ACES
2061	0		LumA	1	0			0		gpl96	0	2061					GSM441669		Symmans	ACES
2001	0		LumA	1	0			0		gpl96	0	2001					GSM441670		Symmans	ACES
635	1		LumB	1	1			1		gpl96	1	635					GSM441672		Symmans	ACES
181	1		LumB	1	0			0		gpl96	1	181					GSM441677		Symmans	ACES
3606	0		Her2	1	1			0		gpl96	0	3606					GSM441684		Symmans	ACES
3411	0		Her2	1	1			1		gpl96	0	3411					GSM441686		Symmans	ACES
1653	1		LumB	1	0			0		gpl96	1	1653					GSM441690		Symmans	ACES
2069	0		LumB	1	0			1		gpl96	1	2069					GSM441691		Symmans	ACES
1940	0		Basal	1	0			0		gpl96	0	1940					GSM441693		Symmans	ACES
3577	0		LumA	1	0			0		gpl96	0	3577					GSM441695		Symmans	ACES
563	1		LumB	1	0			0		gpl96	1	563					GSM441699		Symmans	ACES
938	1		LumB	1	1			0		gpl96	1	938					GSM441700		Symmans	ACES
3755	0		LumA	1	0			1		gpl96	0	3755					GSM441702		Symmans	ACES
3436	0		LumB	1	0			0		gpl96	0	3436					GSM441703		Symmans	ACES
4034	0		LumA	1	0			0		gpl96	0	4034					GSM441704		Symmans	ACES
2372	0		LumA	1	0			1		gpl96	1	2372					GSM441705		Symmans	ACES
3136	0		LumA	1	0			0		gpl96	0	3136					GSM441707		Symmans	ACES
2957	0		LumA	1	0			0		gpl96	0	2957					GSM441711		Symmans	ACES
3242	0		LumA	1	0			1		gpl96	0	3242					GSM441712		Symmans	ACES
3214	0		LumB	1	0			1		gpl96	0	3214					GSM441713		Symmans	ACES
1993	0		LumA	1	0			0		gpl96	0	1993					GSM441717		Symmans	ACES
3008	0		Her2	1	1			1		gpl96	0	3008					GSM441722		Symmans	ACES
2952	0		LumA	1	0			0		gpl96	0	2952					GSM441723		Symmans	ACES
2920	0		LumA	1	0			0		gpl96	0	2920					GSM441724		Symmans	ACES
3942	0		LumA	1	0			1		gpl96	1	3942					GSM441727		Symmans	ACES
2807	0		LumB	1	0			1		gpl96	1	2807					GSM441728		Symmans	ACES
4270	0		LumA	1	0			0		gpl96	0	4270					GSM441729		Symmans	ACES
4483	0		LumA	1	0			0		gpl96	0	4483					GSM441730		Symmans	ACES
3954	0		LumB	1	0			0		gpl96	0	3954					GSM441731		Symmans	ACES
4018	0		LumB	1	0			1		gpl96	0	4018					GSM441732		Symmans	ACES
3452	0		LumA	1	0			1		gpl96	1	3452					GSM441733		Symmans	ACES
3540	0		LumB	1	1			0		gpl96	0	3540					GSM441734		Symmans	ACES
3993	0		LumA	1	0			1		gpl96	0	3993					GSM441735		Symmans	ACES
3637	0		LumA	1	0			1		gpl96	0	3637					GSM441736		Symmans	ACES
3108	0		LumB	1	0			0		gpl96	0	3108					GSM441737		Symmans	ACES
4449	0		LumB	1	0			0		gpl96	0	4449					GSM441738		Symmans	ACES
815	1		LumA	1	0			1		gpl96	1	815					GSM441739		Symmans	ACES
3434	0		LumB	1	0			1		gpl96	0	3434					GSM441742		Symmans	ACES
3887	0		LumB	1	0			0		gpl96	1	3887					GSM441743		Symmans	ACES
3087	0		LumA	1	0			0		gpl96	0	3087					GSM441744		Symmans	ACES
1307	1		LumA	1	0			0		gpl96	1	1307					GSM441746		Symmans	ACES
3062	0		LumB	1	0			1		gpl96	1	3062					GSM441747		Symmans	ACES
1529	1		LumB	1	1			1		gpl96	1	1529					GSM441748		Symmans	ACES
3814	0		Her2	1	0			0		gpl96	0	3814					GSM441749		Symmans	ACES
726	1		LumB	1	0			1		gpl96	1	726					GSM441750		Symmans	ACES
2996	0		LumA	1	0			0		gpl96	0	2996					GSM441751		Symmans	ACES
1587	1		LumB	1	0			0		gpl96	1	1587					GSM441752		Symmans	ACES
3449	0		LumB	1	0			0		gpl96	0	3449					GSM441753		Symmans	ACES
1149	1		Her2	1	1			1		gpl96	1	1149					GSM441754		Symmans	ACES
3431	0		LumB	1	0			0		gpl96	0	3431					GSM441755		Symmans	ACES
3975	0		LumB	1	0			0		gpl96	0	3975					GSM441756		Symmans	ACES
3835	0		LumA	1	0			0		gpl96	0	3835					GSM441757		Symmans	ACES
3461	0		LumA	1	0			0		gpl96	0	3461					GSM441759		Symmans	ACES
4024	0		LumB	1	0			0		gpl96	0	4024					GSM441761		Symmans	ACES
477	1		LumB	1	0			1		gpl96	1	477					GSM441762		Symmans	ACES
3646	0		LumB	1	0			0		gpl96	0	3646					GSM441763		Symmans	ACES
4069	0		LumA	1	0			1		gpl96	0	4069					GSM441764		Symmans	ACES
1980	0		LumB	1	0			0		gpl96	1	1980					GSM441766		Symmans	ACES
3838	0		Her2	1	0			1		gpl96	0	3838					GSM441767		Symmans	ACES
3135	0		LumB	1	0			0		gpl96	0	3135					GSM441768		Symmans	ACES
3564	0		LumA	1	0			0		gpl96	0	3564					GSM441769		Symmans	ACES
2074	0		LumA	1	0			0		gpl96	1	2074					GSM441770		Symmans	ACES
1742	1		Her2	1	0			1		gpl96	1	1742					GSM441772		Symmans	ACES
3920	0		LumB	1	0			1		gpl96	0	3920					GSM441774		Symmans	ACES
1277	1		LumB	1	0			1		gpl96	1	1277					GSM441775		Symmans	ACES
3595	0		LumA	1	0			1		gpl96	0	3595					GSM441776		Symmans	ACES
3622	0		LumB	1	0			0		gpl96	0	3622					GSM441777		Symmans	ACES
2141	0		LumA	1	0			0		gpl96	0	2141					GSM441778		Symmans	ACES
3473	0		LumA	1	0			0		gpl96	0	3473					GSM441779		Symmans	ACES
2688	0		LumB	1	0			0		gpl96	0	2688					GSM441780		Symmans	ACES
3114	0		LumB	1	0			1		gpl96	1	3114					GSM441782		Symmans	ACES
3771	0		LumA	1	0			1		gpl96	0	3771					GSM441783		Symmans	ACES
3440	0		LumA	1	0			1		gpl96	1	3440					GSM441785		Symmans	ACES
3847	0		LumA	1	0			1		gpl96	0	3847					GSM441786		Symmans	ACES
3747	0		LumB	1	0			0		gpl96	0	3747					GSM441787		Symmans	ACES
3689	0		LumA	1	0			0		gpl96	0	3689					GSM441788		Symmans	ACES
3218	0		Her2	1	0			0		gpl96	0	3218					GSM441789		Symmans	ACES
3257	0		LumA	1	0			0		gpl96	0	3257					GSM441790		Symmans	ACES
3400	0		LumA	1	0			0		gpl96	0	3400					GSM441791		Symmans	ACES
3765	0		LumB	1	0			0		gpl96	0	3765					GSM441793		Symmans	ACES
3759	0		LumA	1	0			0		gpl96	0	3759					GSM441794		Symmans	ACES
3729	0		LumB	1	0			0		gpl96	0	3729					GSM441795		Symmans	ACES
3087	0		LumA	1	0			0		gpl96	0	3087					GSM441796		Symmans	ACES
3583	0		LumA	1	0			0		gpl96	0	3583					GSM441797		Symmans	ACES
3409	0		LumB	1	0			0		gpl96	0	3409					GSM441798		Symmans	ACES
2971	0		LumB	1	0			0		gpl96	0	2971					GSM441799		Symmans	ACES
2682	0		LumA	1	0			0		gpl96	0	2682					GSM441800		Symmans	ACES
3610	0		LumA	1	0			0		gpl96	0	3610					GSM441802		Symmans	ACES
3531	0		LumA	1	0			0		gpl96	0	3531					GSM441803		Symmans	ACES
3415	0		LumB	1	0			0		gpl96	0	3415					GSM441805		Symmans	ACES
3361	0		LumA	1	0			0		gpl96	0	3361					GSM441806		Symmans	ACES
3379	0		LumA	1	0			1		gpl96	1	3379					GSM441808		Symmans	ACES
930	1		Basal	1	0			0		gpl96	1	930					GSM441809		Symmans	ACES
2603	0		LumA	1	0			0		gpl96	0	2603					GSM441810		Symmans	ACES
3491	0		LumA	1	0			0		gpl96	0	3491					GSM441811		Symmans	ACES
3354	0		Her2	1	0			0		gpl96	1	3354					GSM441812		Symmans	ACES
3114	0		LumB	1	0			0		gpl96	0	3114					GSM441815		Symmans	ACES
2959	0		Her2	1	0			0		gpl96	1	2959					GSM441816		Symmans	ACES
2923	0		LumA	1	0			1		gpl96	0	2923					GSM441817		Symmans	ACES
2606	0		LumB	1	0			0		gpl96	1	2606					GSM441818		Symmans	ACES
3208	0		LumA	1	0			0		gpl96	0	3208					GSM441819		Symmans	ACES
3081	0		LumB	1	0			0		gpl96	0	3081					GSM441820		Symmans	ACES
541	1		LumB	1	0			1		gpl96	1	541					GSM441821		Symmans	ACES
3084	0		LumA	1	0			0		gpl96	0	3084					GSM441822		Symmans	ACES
3875	0		LumB	1	0			1		gpl96	1	3875					GSM441823		Symmans	ACES
1277	1		LumB	1	0			0		gpl96	1	1277					GSM441824		Symmans	ACES
1700	1		LumA	1	0			1		gpl96	1	1700					GSM441825		Symmans	ACES
5554	0		LumA	1	0			1		gpl96	0	5554					GSM441826		Symmans	ACES
5082	0		LumA	1	0			1		gpl96	0	5082					GSM441828		Symmans	ACES
2399	0		LumB	1	0			1		gpl96	1	2399					GSM441829		Symmans	ACES
1907	0		LumA	1	0			1		gpl96	1	1907					GSM441830		Symmans	ACES
4602	0		LumA	1	0					gpl96	0	4602					GSM441831		Symmans	ACES
4395	0		Basal	1	0			1		gpl96	0	4395					GSM441833		Symmans	ACES
2950	0		LumA	1	0			0		gpl96	1	2950					GSM441834		Symmans	ACES
4249	0		LumA	1	0			0		gpl96	0	4249					GSM441835		Symmans	ACES
4456	0		LumA	1	0			0		gpl96	1	4456					GSM441836		Symmans	ACES
4358	0		LumA	1	0			0		gpl96	0	4358					GSM441837		Symmans	ACES
2725	0		LumA	1	0			1		gpl96	1	2725					GSM441838		Symmans	ACES
2728	0		Her2	1	0			0		gpl96	0	2728					GSM441839		Symmans	ACES
3914	0		LumA	1	0			0		gpl96	1	3914					GSM441840		Symmans	ACES
3990	0		LumA	1	0			0		gpl96	0	3990					GSM441841		Symmans	ACES
3792	0		LumB	1	0			1		gpl96	0	3792					GSM441842		Symmans	ACES
4115	0		Basal	1	0			0		gpl96	0	4115					GSM441843		Symmans	ACES
3461	0		LumA	1	0			0		gpl96	0	3461					GSM441844		Symmans	ACES
3686	0		LumB	1	0			0		gpl96	0	3686					GSM441845		Symmans	ACES
3403	0		Basal	1	0			0		gpl96	0	3403					GSM441846		Symmans	ACES
3312	0		Basal	1	0			1		gpl96	0	3312					GSM441847		Symmans	ACES
3205	0		LumB	1	0			1		gpl96	0	3205					GSM441848		Symmans	ACES
1721	1		LumB	1	0			1		gpl96	1	1721					GSM441849		Symmans	ACES
2643	0		LumA	1	0			1		gpl96	1	2643					GSM441850		Symmans	ACES
3446	0		LumB	1	0			1		gpl96	0	3446					GSM441851		Symmans	ACES
2986	0		LumA	1	0			0		gpl96	0	2986					GSM441852		Symmans	ACES
2463	0		LumB	1	0			1		gpl96	0	2463					GSM441854		Symmans	ACES
1286	1		LumB	1	0			1		gpl96	1	1286					GSM441855		Symmans	ACES
1460	1		LumB	1	0					gpl96	1	1460					GSM441856		Symmans	ACES
2296	0		Her2	1	0			0		gpl96	0	2296					GSM441857		Symmans	ACES
1678	1		Her2	1	1					gpl96	1	1678					GSM441859		Symmans	ACES
2217	0		Her2	1	0			0		gpl96	0	2217					GSM441860		Symmans	ACES
1298	1		LumA	1	0			1		gpl96	1	1298					GSM441864		Symmans	ACES
1998	0		LumA	1	0			1		gpl96	0	1998					GSM441865		Symmans	ACES
635	1		Basal	1	0			0		gpl96	1	635					GSM441866		Symmans	ACES
739	1		LumB	1	0			0		gpl96	1	739					GSM441867		Symmans	ACES
3069	0		LumA	1	0			1		gpl96	1	3069					GSM441868		Symmans	ACES
1307	1		LumB	1	0			1		gpl96	1	1307					GSM441869		Symmans	ACES
1934	0		LumB	1	0			1		gpl96	0	1934					GSM441871		Symmans	ACES
4367	0		LumA	1	0			1		gpl96	0	4367					GSM441873		Symmans	ACES
2548	0		LumA	1	0			0		gpl96	1	2548					GSM441874		Symmans	ACES
1098	1		LumB	1	0			1		gpl96	1	1098					GSM441875		Symmans	ACES
3826	0		LumA	1	0			1		gpl96	0	3826					GSM441878		Symmans	ACES
778	1		Her2	1	1			1		gpl96	1	778					GSM441881		Symmans	ACES
4501	0		LumA	1	0					gpl96	1	4501					GSM441884		Symmans	ACES
3044	0		LumB	1	0			1		gpl96	0	3044					GSM441886		Symmans	ACES
1247	1		LumA	1	0			1		gpl96	1	1247					GSM441887		Symmans	ACES
4440	0		LumB	1	0			1		gpl96	0	4440					GSM441888		Symmans	ACES
5873	0		LumA	1	0			0		gpl96	0	5873					GSM441889		Symmans	ACES
3701	0		LumB	1	0			1		gpl96	0	3701					GSM441891		Symmans	ACES
5009	0		LumA	1	0			0		gpl96	0	5009					GSM441893		Symmans	ACES
5037	0		LumB	1	0			0		gpl96	0	5037					GSM441895		Symmans	ACES
1353	1		LumB	1	1			1		gpl96	1	1353					GSM441896		Symmans	ACES
5523	0		LumA	1	0			1		gpl96	0	5523					GSM441897		Symmans	ACES
5207	0		LumB	1	0			1		gpl96	0	5207					GSM441898		Symmans	ACES
5179	0		LumA	1	0			0		gpl96	0	5179					GSM441899		Symmans	ACES
4170	0		LumB	1	0			0		gpl96	0	4170					GSM441901		Symmans	ACES
4833	0		LumA	1	0			1		gpl96	0	4833					GSM441902		Symmans	ACES
4398	0		LumB	1	0			0		gpl96	0	4398					GSM441903		Symmans	ACES
5189	0		LumB	1	0			0		gpl96	0	5189					GSM441904		Symmans	ACES
5316	0		LumB	1	0			0		gpl96	0	5316					GSM441905		Symmans	ACES
5289	0		LumA	1	0			0		gpl96	0	5289					GSM441906		Symmans	ACES
5706	0		LumA	1	0			1		gpl96	0	5706					GSM441907		Symmans	ACES
1396	1		LumB	1	0			0		gpl96	1	1396					GSM441908		Symmans	ACES
3957	0		LumA	1	0			0		gpl96	0	3957					GSM441909		Symmans	ACES
3695	0		LumA	1	0			0		gpl96	0	3695					GSM441910		Symmans	ACES
3750	0		Her2	1	1			1		gpl96	0	3750					GSM441912		Symmans	ACES
4848	0		LumB	1	0			1		gpl96	0	4848					GSM441913		Symmans	ACES
5179	0		LumB	1	0			1		gpl96	0	5179					GSM441914		Symmans	ACES
3756	0		LumA	1	0			0		gpl96	0	3756					GSM441915		Symmans	ACES
4754	0		LumB	1	0			1		gpl96	0	4754					GSM441916		Symmans	ACES
5049	0		LumA	1	0			0		gpl96	0	5049					GSM441917		Symmans	ACES
4982	0		LumA	1	0			0		gpl96	0	4982					GSM441918		Symmans	ACES
3610	0		LumB	1	0			0		gpl96	0	3610					GSM441919		Symmans	ACES
5268	0		LumB	1	0			0		gpl96	1	5268					GSM441920		Symmans	ACES
5937	0		LumB	1	0			1		gpl96	0	5937					GSM441921		Symmans	ACES
2645	0	61	Her2	0	1			1	2.2	gpl96	0	2645					GSM50034		Minn	ACES
669	1	61	Basal	0	0			1	3.8	gpl96	1	669					GSM50035		Minn	ACES
3337	0	40	LumB	1	0			0	3	gpl96	0	3337					GSM50036		Minn	ACES
2502	0	40	LumB	1	0			0	2.8	gpl96	0	2502					GSM50037		Minn	ACES
2361	0	75	LumB	1	0			0	2.2	gpl96	0	2361					GSM50038		Minn	ACES
2585	0	55	LumB	1	0			0	2.1	gpl96	0	2585					GSM50039		Minn	ACES
2763	0	57	Basal	0	0			0	2.8	gpl96	0	2763					GSM50040		Minn	ACES
1910	0	63	LumB	1	0			0	5	gpl96	0	1910					GSM50043		Minn	ACES
2051	0	64	LumB	1	0			0	3.2	gpl96	0	2051					GSM50044		Minn	ACES
3923	0	58	Basal	0	0			0	2.8	gpl96	0	3923					GSM50045		Minn	ACES
2934	0	32	Basal	0	0			0	1.8	gpl96	0	2934					GSM50046		Minn	ACES
1973	0	86	LumA	1	0			0	3.2	gpl96	0	1973					GSM50047		Minn	ACES
2215	0	49	Basal	0	0			0	1.5	gpl96	0	2215					GSM50048		Minn	ACES
2006	0	46	LumA	1	0			0	2.1	gpl96	0	2006					GSM50049		Minn	ACES
2786	0	73	LumB	1	0			0	2.9	gpl96	0	2786					GSM50059		Minn	ACES
1268	1	52	Her2	0	0			0	4.5	gpl96	1	1268					GSM50060		Minn	ACES
1444	1	61	Basal	0	0			0	6	gpl96	1	1444					GSM50061		Minn	ACES
1119	1	68	LumB	1	0			0	3.5	gpl96	1	1119					GSM50062		Minn	ACES
1135	1	49	Basal	0	0			0	3.2	gpl96	1	1135					GSM50063		Minn	ACES
2121	0	54	Her2	1	1			0	3	gpl96	0	2121					GSM50065		Minn	ACES
452	1	80	Her2	0	0			0	2	gpl96	1	452					GSM50066		Minn	ACES
281	1	78	Basal	0	0			0	3	gpl96	1	281					GSM50067		Minn	ACES
1268	1	57	Her2	1	0			0	1.7	gpl96	1	1268					GSM50068		Minn	ACES
1397	1	73	Basal	0	0			0	3.2	gpl96	1	1397					GSM50069		Minn	ACES
1228	1	58	Her2	0	0			1	2	gpl96	1	1228					GSM50070		Minn	ACES
2124	0	78	Her2	0	0			1	2.5	gpl96	0	2124					GSM50071		Minn	ACES
3919	0	47	Basal	0	1			1	3.5	gpl96	0	3919					GSM50072		Minn	ACES
2645	0	50	Basal	0	0			1	4	gpl96	0	2645					GSM50073		Minn	ACES
2670	0	49	LumA	1	0			1	2.95	gpl96	0	2670					GSM50074		Minn	ACES
2549	0	41	Basal	0	1			1	4	gpl96	0	2549					GSM50078		Minn	ACES
2379	0	40	Basal	0	0			1	5	gpl96	0	2379					GSM50079		Minn	ACES
2645	0	41	LumA	1	0			1	2	gpl96	0	2645					GSM50080		Minn	ACES
1850	0	81	LumA	1	0			1	2.4	gpl96	0	1850					GSM50081		Minn	ACES
2655	0	61	LumA	1	0			1	2.5	gpl96	0	2655					GSM50083		Minn	ACES
2335	0	39	Her2	1	0			1	4	gpl96	0	2335					GSM50084		Minn	ACES
2373	0	37	LumB	1	1			1	2.3	gpl96	0	2373					GSM50085		Minn	ACES
3033	0	57	Her2	1	1			1	4.3	gpl96	0	3033					GSM50086		Minn	ACES
3033	0	57	LumB	1	0			1	4.3	gpl96	0	3033					GSM50087		Minn	ACES
2476	0	34	LumA	1	0			1	4.3	gpl96	0	2476					GSM50090		Minn	ACES
2625	0	84	LumB	1	0			1	10	gpl96	0	2625					GSM50091		Minn	ACES
2353	0	50	Her2	0	0			1	2.3	gpl96	0	2353					GSM50092		Minn	ACES
2867	0	64	Basal	0	0			1	2	gpl96	0	2867					GSM50093		Minn	ACES
1177	1	57	Basal	0	0			1	1.3	gpl96	1	1177					GSM50094		Minn	ACES
2386	0	54	LumA	1	0			1	2.6	gpl96	1	2386					GSM50095		Minn	ACES
505	1	32	Basal	0	0			1	6	gpl96	1	505					GSM50096		Minn	ACES
1968	0	46	LumB	1	0			1	1.3	gpl96	1	1968					GSM50097		Minn	ACES
938	1	49	LumA	1	0			1	1.5	gpl96	1	938					GSM50098		Minn	ACES
475	1	31	LumB	1	1			1	2.5	gpl96	1	475					GSM50099		Minn	ACES
2119	0	61	LumA	1	0			1	4.8	gpl96	1	2119					GSM50100		Minn	ACES
2323	0	72	LumA	1	0			1	2.5	gpl96	1	2323					GSM50101		Minn	ACES
242	1	48	Basal	0	0			1	4	gpl96	1	242					GSM50102		Minn	ACES
669	1	61	Basal	0	1			1	3.8	gpl96	1	669					GSM50103		Minn	ACES
2471	0	65	LumA	1	0			1	2.9	gpl96	1	2471					GSM50104		Minn	ACES
2623	0	54	Her2	1	1			1	4.5	gpl96	0	2623					GSM50105		Minn	ACES
574	1	60	Basal	0	0			1	10	gpl96	1	574					GSM50106		Minn	ACES
2268	0	52	Basal	0	0			1	6.5	gpl96	0	2268					GSM50107		Minn	ACES
2665	0	61	LumA	1	0			1	5	gpl96	0	2665					GSM50111		Minn	ACES
432	1	43	Basal	1	0			1	4.5	gpl96	1	432					GSM50112		Minn	ACES
1183	1	43	LumB	1	0			1	8	gpl96	1	1183					GSM50122		Minn	ACES
1913	0	59	Her2	1	0			1	6	gpl96	0	1913					GSM50127		Minn	ACES
1676	1	42	LumB	1	0			1	3.9	gpl96	1	1676					GSM50131		Minn	ACES
2086	0		LumA	1	1			0		gpl96	0	2086					GSM305130		Zhang	ACES
1864	0		LumB	1	1			0		gpl96	0	1864					GSM305132		Zhang	ACES
2034	0		LumA	1	0			0		gpl96	0	2034					GSM305133		Zhang	ACES
1919	0		LumA	1	0			0		gpl96	0	1919					GSM305134		Zhang	ACES
1843	0		LumB	1	0			0		gpl96	1	1843					GSM305135		Zhang	ACES
1931	0		LumA	1	0			0		gpl96	0	1931					GSM305136		Zhang	ACES
1952	0		LumA	1	0			0		gpl96	0	1952					GSM305137		Zhang	ACES
1879	0		LumA	1	0			0		gpl96	0	1879					GSM305138		Zhang	ACES
1356	1		LumB	1	0			0		gpl96	1	1356					GSM305140		Zhang	ACES
1925	0		LumA	1	0			0		gpl96	0	1925					GSM305141		Zhang	ACES
2071	0		LumA	1	1			0		gpl96	0	2071					GSM305142		Zhang	ACES
2065	0		LumA	1	0			0		gpl96	0	2065					GSM305143		Zhang	ACES
2518	0		LumB	1	0			0		gpl96	0	2518					GSM305145		Zhang	ACES
2004	0		LumB	1	0			0		gpl96	0	2004					GSM305146		Zhang	ACES
2402	0		LumA	1	0			0		gpl96	0	2402					GSM305147		Zhang	ACES
1873	0		LumA	1	0			0		gpl96	0	1873					GSM305148		Zhang	ACES
2561	0		LumA	1	0			0		gpl96	0	2561					GSM305149		Zhang	ACES
3342	0		LumA	1	1			0		gpl96	0	3342					GSM305150		Zhang	ACES
1974	0		LumA	1	0			0		gpl96	1	1974					GSM305151		Zhang	ACES
2043	0		LumB	1	0			0		gpl96	0	2043					GSM305152		Zhang	ACES
3789	0		LumA	1	0			0		gpl96	0	3789					GSM305154		Zhang	ACES
3738	0		LumA	1	0			0		gpl96	0	3738					GSM305155		Zhang	ACES
231	1		LumB	1	0			0		gpl96	1	231					GSM305157		Zhang	ACES
3637	0		LumA	1	0			0		gpl96	0	3637					GSM305158		Zhang	ACES
3598	0		LumA	1	0			0		gpl96	0	3598					GSM305159		Zhang	ACES
1888	0		LumA	1	0			0		gpl96	0	1888					GSM305160		Zhang	ACES
3543	0		LumA	1	0			0		gpl96	0	3543					GSM305161		Zhang	ACES
1882	0		Her2	1	1			0		gpl96	0	1882					GSM305162		Zhang	ACES
1095	1		LumB	1	1			0		gpl96	1	1095					GSM305164		Zhang	ACES
2451	0		LumA	1	0			0		gpl96	0	2451					GSM305165		Zhang	ACES
3078	0		Basal	1	0			0		gpl96	0	3078					GSM305166		Zhang	ACES
2348	0		LumA	1	0			0		gpl96	0	2348					GSM305167		Zhang	ACES
3339	0		LumB	1	0			0		gpl96	0	3339					GSM305171		Zhang	ACES
2308	0		LumB	1	0			0		gpl96	1	2308					GSM305172		Zhang	ACES
2883	0		Her2	1	1			0		gpl96	0	2883					GSM305173		Zhang	ACES
2774	0		LumA	1	0			0		gpl96	0	2774					GSM305174		Zhang	ACES
2536	0		LumB	1	0			0		gpl96	0	2536					GSM305175		Zhang	ACES
2649	0		LumA	1	0			0		gpl96	0	2649					GSM305176		Zhang	ACES
2603	0		LumB	1	0			0		gpl96	0	2603					GSM305177		Zhang	ACES
3309	0		LumA	1	0			0		gpl96	0	3309					GSM305179		Zhang	ACES
894	1		LumA	1	0			0		gpl96	1	894					GSM305180		Zhang	ACES
3135	0		LumB	1	1			0		gpl96	0	3135					GSM305181		Zhang	ACES
3111	0		LumB	1	0			0		gpl96	0	3111					GSM305182		Zhang	ACES
2825	0		LumB	1	0			0		gpl96	0	2825					GSM305183		Zhang	ACES
3166	0		LumA	1	0			0		gpl96	0	3166					GSM305184		Zhang	ACES
2996	0		LumB	1	0			0		gpl96	0	2996					GSM305185		Zhang	ACES
4224	0		LumA	1	0			0		gpl96	0	4224					GSM305186		Zhang	ACES
3902	0		Her2	1	1			0		gpl96	0	3902					GSM305187		Zhang	ACES
3321	0		LumA	1	0			0		gpl96	0	3321					GSM305188		Zhang	ACES
3470	0		LumA	1	0			0		gpl96	0	3470					GSM305189		Zhang	ACES
4684	0		LumA	1	0			0		gpl96	0	4684					GSM305190		Zhang	ACES
885	1		LumB	1	0			0		gpl96	1	885					GSM305192		Zhang	ACES
2378	0		LumB	1	0			0		gpl96	0	2378					GSM305193		Zhang	ACES
3166	0		LumB	1	0			0		gpl96	1	3166					GSM305194		Zhang	ACES
1901	0		LumA	1	0			0		gpl96	0	1901					GSM305195		Zhang	ACES
2317	0		LumA	1	0			0		gpl96	0	2317					GSM305196		Zhang	ACES
5858	0		LumB	1	0			0		gpl96	0	5858					GSM305197		Zhang	ACES
3303	0		LumB	1	0			0		gpl96	1	3303					GSM305198		Zhang	ACES
5836	0		LumB	1	0			0		gpl96	0	5836					GSM305199		Zhang	ACES
4243	0		LumB	1	0			0		gpl96	1	4243					GSM305200		Zhang	ACES
1891	0		LumB	1	0			0		gpl96	0	1891					GSM305201		Zhang	ACES
3285	0		LumA	1	0			0		gpl96	0	3285					GSM305202		Zhang	ACES
4997	0		LumB	1	0			0		gpl96	1	4997					GSM305203		Zhang	ACES
4592	0		LumB	1	0			0		gpl96	0	4592					GSM305204		Zhang	ACES
2974	0		LumB	1	0			0		gpl96	0	2974					GSM305205		Zhang	ACES
1441	1		LumA	1	0			0		gpl96	1	1441					GSM305207		Zhang	ACES
3945	0		LumA	1	0			0		gpl96	0	3945					GSM305208		Zhang	ACES
3534	0		LumB	1	0			0		gpl96	0	3534					GSM305209		Zhang	ACES
3966	0		LumB	1	0			0		gpl96	0	3966					GSM305210		Zhang	ACES
2104	0		LumB	1	0			0		gpl96	1	2104					GSM305211		Zhang	ACES
5818	0		LumA	1	0			0		gpl96	0	5818					GSM305212		Zhang	ACES
1828	0		LumA	1	0			0		gpl96	0	1828					GSM305213		Zhang	ACES
5392	0		LumA	1	0			0		gpl96	0	5392					GSM305215		Zhang	ACES
1161	1		LumB	1	0			0		gpl96	1	1161					GSM305216		Zhang	ACES
1882	0		Basal	1	0			0		gpl96	0	1882					GSM305218		Zhang	ACES
2792	0		LumA	1	0			0		gpl96	0	2792					GSM305219		Zhang	ACES
4891	0		LumA	1	0			0		gpl96	0	4891					GSM305220		Zhang	ACES
4024	0		LumA	1	0			0		gpl96	0	4024					GSM305221		Zhang	ACES
4951	0		LumA	1	0			0		gpl96	0	4951					GSM305222		Zhang	ACES
4307	0		LumA	1	0			0		gpl96	0	4307					GSM305223		Zhang	ACES
4124	0		LumB	1	0			0		gpl96	0	4124					GSM305224		Zhang	ACES
5538	0		LumB	1	0			0		gpl96	0	5538					GSM305225		Zhang	ACES
5362	0		LumA	1	0			0		gpl96	0	5362					GSM305226		Zhang	ACES
3212	0		LumA	1	0			0		gpl96	0	3212					GSM305227		Zhang	ACES
3431	0		LumA	1	0			0		gpl96	0	3431					GSM305228		Zhang	ACES
3142	0		LumA	1	0			0		gpl96	0	3142					GSM305230		Zhang	ACES
3044	0		LumB	1	0			0		gpl96	0	3044					GSM305231		Zhang	ACES
1919	0		LumB	1	0			0		gpl96	0	1919					GSM305232		Zhang	ACES
3537	0		LumA	1	1			0		gpl96	0	3537					GSM305233		Zhang	ACES
3062	0		LumA	1	0			0		gpl96	0	3062					GSM305234		Zhang	ACES
3163	0		LumA	1	0			0		gpl96	0	3163					GSM305235		Zhang	ACES
401	1		Basal	1	0			0		gpl96	1	401					GSM305236		Zhang	ACES
4973	0		LumA	1	0			0		gpl96	0	4973					GSM305237		Zhang	ACES
2509	0		LumB	1	1			0		gpl96	0	2509					GSM305238		Zhang	ACES
1849	0		LumA	1	0			0		gpl96	0	1849					GSM305239		Zhang	ACES
2725	0		LumB	1	0			0		gpl96	0	2725					GSM305240		Zhang	ACES
2536	0		LumA	1	0			0		gpl96	0	2536					GSM305241		Zhang	ACES
2840	0		LumB	1	0			0		gpl96	0	2840					GSM305242		Zhang	ACES
456	1		LumA	1	1			0		gpl96	1	456					GSM305243		Zhang	ACES
1904	0		LumA	1	0			0		gpl96	0	1904					GSM305244		Zhang	ACES
2539	0		LumB	1	0			0		gpl96	0	2539					GSM305245		Zhang	ACES
2509	0		LumA	1	0			0		gpl96	0	2509					GSM305247		Zhang	ACES
2743	0		Basal	1	0			0		gpl96	0	2743					GSM305248		Zhang	ACES
2415	0		LumA	1	0			0		gpl96	0	2415					GSM305249		Zhang	ACES
1882	0		LumA	1	0			0		gpl96	0	1882					GSM305250		Zhang	ACES
2266	0		LumA	1	0			0		gpl96	0	2266					GSM305251		Zhang	ACES
1919	0		LumB	1	0			0		gpl96	0	1919					GSM305252		Zhang	ACES
2561	0		LumB	1	0			0		gpl96	0	2561					GSM305253		Zhang	ACES
2755	0		LumB	1	0			0		gpl96	0	2755					GSM305254		Zhang	ACES
2059	0		LumB	1	0			0		gpl96	0	2059					GSM305255		Zhang	ACES
2302	0		LumB	1	0			0		gpl96	0	2302					GSM305256		Zhang	ACES
2466	0		LumB	1	0			0		gpl96	0	2466					GSM305257		Zhang	ACES
2682	0		LumB	1	0			0		gpl96	0	2682					GSM305258		Zhang	ACES
2691	0		LumB	1	0			0		gpl96	0	2691					GSM305259		Zhang	ACES
2564	0		LumA	1	0			0		gpl96	0	2564					GSM305260		Zhang	ACES
2542	0		LumA	1	0			0		gpl96	0	2542					GSM305261		Zhang	ACES
4138	0		Basal	0	0					gpl96	0	4138					GSM120649		WangY	ACES
2686	0		Basal	0	0					gpl96	0	2686					GSM120651		WangY	ACES
371	1		Her2	0	1					gpl96	1	371					GSM120652		WangY	ACES
2919	0		Basal	0	0					gpl96	0	2919					GSM120653		WangY	ACES
2959	0		LumA	0	0					gpl96	0	2959					GSM120654		WangY	ACES
307	1		Basal	0	0					gpl96	1	307					GSM120655		WangY	ACES
684	1		Basal	0	0					gpl96	1	684					GSM120656		WangY	ACES
1857	0		Basal	0	0					gpl96	0	1857					GSM120657		WangY	ACES
3730	0		Basal	0	0					gpl96	0	3730					GSM120658		WangY	ACES
3542	0		Basal	0	0					gpl96	0	3542					GSM120660		WangY	ACES
2091	0		LumA	0	0					gpl96	1	2091					GSM120662		WangY	ACES
880	1		Basal	0	0					gpl96	1	880					GSM120663		WangY	ACES
2530	0		Her2	0	1					gpl96	0	2530					GSM120664		WangY	ACES
4759	0		LumB	0	1					gpl96	0	4759					GSM120665		WangY	ACES
2660	0		Basal	0	0					gpl96	0	2660					GSM120666		WangY	ACES
2168	0		LumB	0	0					gpl96	0	2168					GSM120667		WangY	ACES
218	1		Basal	0	0					gpl96	1	218					GSM120668		WangY	ACES
2926	0		Basal	0	0					gpl96	0	2926					GSM120669		WangY	ACES
719	1		Basal	0	0					gpl96	1	719					GSM120671		WangY	ACES
3885	0		Basal	0	0					gpl96	0	3885					GSM120672		WangY	ACES
1955	0		Her2	0	1					gpl96	0	1955					GSM120673		WangY	ACES
2625	0		Her2	0	1					gpl96	0	2625					GSM120674		WangY	ACES
3633	0		Basal	0	0					gpl96	0	3633					GSM120675		WangY	ACES
2241	0		Her2	0	1					gpl96	0	2241					GSM120676		WangY	ACES
2079	0		Basal	0	0					gpl96	0	2079					GSM120677		WangY	ACES
3237	0		Basal	0	1					gpl96	0	3237					GSM120678		WangY	ACES
1266	1		Basal	0	0					gpl96	1	1266					GSM120679		WangY	ACES
3141	0		Basal	0	0					gpl96	0	3141					GSM120680		WangY	ACES
3499	0		Her2	0	1					gpl96	0	3499					GSM120681		WangY	ACES
2321	0		Basal	0	0					gpl96	0	2321					GSM120682		WangY	ACES
3989	0		Basal	0	0					gpl96	0	3989					GSM120684		WangY	ACES
2674	0		Basal	0	1					gpl96	0	2674					GSM120685		WangY	ACES
279	1		Basal	0	0					gpl96	1	279					GSM120687		WangY	ACES
3957	0		Basal	0	0					gpl96	0	3957					GSM120688		WangY	ACES
2671	0		Basal	0	0					gpl96	0	2671					GSM120690		WangY	ACES
3126	0		Basal	0	0					gpl96	0	3126					GSM120691		WangY	ACES
2695	0		Basal	0	0					gpl96	0	2695					GSM120692		WangY	ACES
1904	0		Her2	0	1					gpl96	0	1904					GSM120693		WangY	ACES
2619	0		Her2	0	1					gpl96	0	2619					GSM120694		WangY	ACES
2733	0		Basal	0	0					gpl96	0	2733					GSM120695		WangY	ACES
4608	0		Basal	0	0					gpl96	0	4608					GSM120696		WangY	ACES
3389	0		LumA	0	0					gpl96	0	3389					GSM120697		WangY	ACES
1869	0		Basal	0	0					gpl96	0	1869					GSM120698		WangY	ACES
2425	0		Basal	0	0					gpl96	0	2425					GSM120699		WangY	ACES
2211	0		Her2	0	1					gpl96	0	2211					GSM120700		WangY	ACES
2098	0		Basal	0	0					gpl96	0	2098					GSM120701		WangY	ACES
132	1		Basal	0	0					gpl96	1	132					GSM120702		WangY	ACES
2774	0		Basal	0	0					gpl96	0	2774					GSM120703		WangY	ACES
2772	0		LumA	0	0					gpl96	0	2772					GSM120704		WangY	ACES
2522	0		Basal	0	0					gpl96	0	2522					GSM120705		WangY	ACES
3107	0		Basal	0	0					gpl96	0	3107					GSM120706		WangY	ACES
657	1		Her2	0	0					gpl96	1	657					GSM120707		WangY	ACES
	0		LumA														GSM110630		Ivshina	ACES
	0		Basal														GSM110633		Ivshina	ACES
	0		LumB														GSM110637		Ivshina	ACES
	0		LumA														GSM110638		Ivshina	ACES
	0		Her2														GSM110639		Ivshina	ACES
	1		LumA														GSM110641		Ivshina	ACES
	1		Her2														GSM110642		Ivshina	ACES
	1		LumB														GSM110645		Ivshina	ACES
	1		LumB														GSM110651		Ivshina	ACES
	0		LumA														GSM110652		Ivshina	ACES
	1		Her2														GSM110654		Ivshina	ACES
	0		Her2														GSM110656		Ivshina	ACES
	0		LumB														GSM110662		Ivshina	ACES
	0		Basal														GSM110664		Ivshina	ACES
	0		Her2														GSM110675		Ivshina	ACES
	0		LumA														GSM110678		Ivshina	ACES
	0		LumA														GSM110684		Ivshina	ACES
	1		LumA														GSM110685		Ivshina	ACES
	1		LumB														GSM110686		Ivshina	ACES
	0		Basal														GSM110694		Ivshina	ACES
	0		LumB														GSM110695		Ivshina	ACES
	0		LumA														GSM110696		Ivshina	ACES
	1		Her2														GSM110699		Ivshina	ACES
	0		LumB														GSM110702		Ivshina	ACES
	0		LumA														GSM110708		Ivshina	ACES
	1		Her2														GSM110712		Ivshina	ACES
	0		LumB														GSM110713		Ivshina	ACES
	0		LumA														GSM110717		Ivshina	ACES
	0		LumA														GSM110720		Ivshina	ACES
	0		LumA														GSM110722		Ivshina	ACES
	0		Basal														GSM110726		Ivshina	ACES
	0		LumA														GSM110728		Ivshina	ACES
	0		LumB														GSM110729		Ivshina	ACES
	0		LumA														GSM110730		Ivshina	ACES
	1		LumB														GSM110732		Ivshina	ACES
	0		Basal														GSM110737		Ivshina	ACES
	0		LumA														GSM110738		Ivshina	ACES
	0		LumA														GSM110739		Ivshina	ACES
	0		LumA														GSM110742		Ivshina	ACES
	1		Her2														GSM110743		Ivshina	ACES
	0		Basal														GSM110745		Ivshina	ACES
	0		LumB														GSM110746		Ivshina	ACES
	0		LumA														GSM110747		Ivshina	ACES
	0		Her2														GSM110748		Ivshina	ACES
	0		LumB														GSM110750		Ivshina	ACES
	1		LumB														GSM110751		Ivshina	ACES
	1		LumB														GSM110752		Ivshina	ACES
	1		LumB														GSM110753		Ivshina	ACES
	0		LumA														GSM110757		Ivshina	ACES
	0		LumB														GSM110758		Ivshina	ACES
	0		LumA														GSM110759		Ivshina	ACES
	1		Basal														GSM110762		Ivshina	ACES
	0		LumA														GSM110763		Ivshina	ACES
	1		Basal														GSM110764		Ivshina	ACES
	0		LumA														GSM110767		Ivshina	ACES
	0		LumA														GSM110769		Ivshina	ACES
	0		LumA														GSM110771		Ivshina	ACES
	0		LumA														GSM110775		Ivshina	ACES
	0		LumB														GSM110776		Ivshina	ACES
	0		Basal														GSM110779		Ivshina	ACES
	1		Basal														GSM110781		Ivshina	ACES
	0		Her2														GSM110782		Ivshina	ACES
	1		Her2														GSM110783		Ivshina	ACES
	0		LumA														GSM110786		Ivshina	ACES
	1		LumA														GSM110791		Ivshina	ACES
	0		LumA														GSM110793		Ivshina	ACES
	0		LumA														GSM110798		Ivshina	ACES
	0		Her2														GSM110802		Ivshina	ACES
	0		LumA														GSM110803		Ivshina	ACES
	0		LumA														GSM110804		Ivshina	ACES
	1		Her2														GSM110812		Ivshina	ACES
	0		LumB														GSM110813		Ivshina	ACES
	1		Basal														GSM110814		Ivshina	ACES
	0		LumA														GSM110817		Ivshina	ACES
	0		Her2														GSM110820		Ivshina	ACES
	0		LumA														GSM110822		Ivshina	ACES
	0		Her2														GSM110823		Ivshina	ACES
	0		LumB														GSM110824		Ivshina	ACES
	0		Her2														GSM110829		Ivshina	ACES
	0		LumA														GSM110832		Ivshina	ACES
	0		LumA														GSM110834		Ivshina	ACES
	1		Basal														GSM110836		Ivshina	ACES
	1		Her2														GSM110839		Ivshina	ACES
	1		Her2														GSM110840		Ivshina	ACES
	1		Basal														GSM110843		Ivshina	ACES
	0		Her2														GSM110853		Ivshina	ACES
	0		LumA														GSM110854		Ivshina	ACES
	1		Her2														GSM110859		Ivshina	ACES
	0		Basal														GSM110864		Ivshina	ACES
	1		LumB														GSM110866		Ivshina	ACES
	0		Her2														GSM110867		Ivshina	ACES
	0		LumB														GSM110873		Ivshina	ACES
856	1	37.8	LumA	1	0		2	1		gpl96	1	856	1	856			GSM615096		Hatzis-Pusztai	ACES
2026	0	45.8	LumA	1	0		2	1		gpl96	0	2026	0	2026			GSM615097		Hatzis-Pusztai	ACES
2008	0	40.7	Basal	0	0		3	0		gpl96	0	2008	0	2008			GSM615098		Hatzis-Pusztai	ACES
1979	0	40.8	Basal	0	0			0		gpl96	0	1979	0	1979			GSM615099		Hatzis-Pusztai	ACES
576	1	35.5	LumB	1	0		2	0		gpl96	1	576	1	576			GSM615100		Hatzis-Pusztai	ACES
1899	0	52.2	Basal	0	0		3	0		gpl96	0	1899	0	1899			GSM615101		Hatzis-Pusztai	ACES
997	1	38.2	Basal	0	0			0		gpl96	1	997	1	997			GSM615102		Hatzis-Pusztai	ACES
1934	0	54.2	LumB		0			1		gpl96	0	1934	0	1934			GSM615103		Hatzis-Pusztai	ACES
285	1	46.6	Basal	0	0			1		gpl96	1	285	1	285			GSM615104		Hatzis-Pusztai	ACES
0	1	40.8	LumA	1	0		2			gpl96	1	0	1	0			GSM615105		Hatzis-Pusztai	ACES
455	1	58.8	Basal	0	0			1		gpl96	1	455	1	455			GSM615109		Hatzis-Pusztai	ACES
347	1	49.6	Basal		0		3	0		gpl96	1	347	1	347			GSM615110		Hatzis-Pusztai	ACES
360	1	50.4	Basal	0	0			1		gpl96	1	360	1	360			GSM615111		Hatzis-Pusztai	ACES
668	1	63.2	Basal	0	0			0		gpl96	1	668	1	668			GSM615112		Hatzis-Pusztai	ACES
112	1	42.8	Basal	0	0			1		gpl96	1	112	1	112			GSM615113		Hatzis-Pusztai	ACES
55	1	44.2	Basal	0	0		2	1		gpl96	1	55	1	55			GSM615115		Hatzis-Pusztai	ACES
351	1	54.2	Basal	0	0		3	0		gpl96	1	351	1	351			GSM615116		Hatzis-Pusztai	ACES
41	1	34.6	Basal	1	0		3	1		gpl96	1	41	1	41			GSM615117		Hatzis-Pusztai	ACES
1048	1	58.4	Basal	0	0		3			gpl96	1	1048	1	1048			GSM615119		Hatzis-Pusztai	ACES
490	1	50.4	Her2	1	0			0		gpl96	1	490	1	490			GSM615128		Hatzis-Pusztai	ACES
198	1	60	Basal	0	0		3	1		gpl96	1	198	1	198			GSM615136		Hatzis-Pusztai	ACES
260	1	44.1	Basal	0	0		3	1		gpl96	1	260	1	260			GSM615149		Hatzis-Pusztai	ACES
139	1	37.7	Basal	0	0		3	1		gpl96	1	139	1	139			GSM615160		Hatzis-Pusztai	ACES
2585	0	56	LumA	1	0		2	0		gpl96	0	2585	0	2585			GSM615179		Hatzis-Pusztai	ACES
2699	0	49	Basal	0	0		3	1		gpl96	0	2699	0	2699			GSM615181		Hatzis-Pusztai	ACES
2715	0	75	Her2	0	0		3	0		gpl96	0	2715	0	2715			GSM615182		Hatzis-Pusztai	ACES
2449	0	34	LumA	1	0		2	1		gpl96	0	2449	0	2449			GSM615183		Hatzis-Pusztai	ACES
2040	0	65	Basal	0	0		3	0		gpl96	1	2040	1	2040			GSM615185		Hatzis-Pusztai	ACES
2431	0	51	LumB	1	0		1	1		gpl96	0	2431	0	2431			GSM615186		Hatzis-Pusztai	ACES
2494	0	66	LumA	1	0		2	0		gpl96	0	2494	0	2494			GSM615187		Hatzis-Pusztai	ACES
417	1	65	Her2	0	0		3	1		gpl96	1	417	1	417			GSM615189		Hatzis-Pusztai	ACES
2601	0	37	Basal	0	0		3	0		gpl96	0	2601	0	2601			GSM615190		Hatzis-Pusztai	ACES
2314	0	37	Basal	0	0		3	0		gpl96	0	2314	0	2314			GSM615191		Hatzis-Pusztai	ACES
2673	0	51	LumA	1	0		2	0		gpl96	0	2673	0	2673			GSM615192		Hatzis-Pusztai	ACES
2379	0	61	Basal	0	0		3	1		gpl96	0	2379	0	2379			GSM615194		Hatzis-Pusztai	ACES
278	1	29	Basal	0	0		3	1		gpl96	1	278	1	278			GSM615195		Hatzis-Pusztai	ACES
2360	0	61	LumB	1	0		3	0		gpl96	0	2360	0	2360			GSM615196		Hatzis-Pusztai	ACES
2413	0	67	Her2	0	0		3	1		gpl96	0	2413	0	2413			GSM615197		Hatzis-Pusztai	ACES
2406	0	57	LumB	1	0		2	0		gpl96	0	2406	0	2406			GSM615198		Hatzis-Pusztai	ACES
2385	0	38	LumA	1	0		2	1		gpl96	0	2385	0	2385			GSM615199		Hatzis-Pusztai	ACES
1259	1	49	LumB	1	0		3	1		gpl96	1	1259	1	1259			GSM615200		Hatzis-Pusztai	ACES
2230	0	41	LumB	1	0		3	0		gpl96	0	2230	0	2230			GSM615201		Hatzis-Pusztai	ACES
2355	0	42	Basal	0	0		3	1		gpl96	0	2355	0	2355			GSM615202		Hatzis-Pusztai	ACES
2374	0	73	LumA	1	0		2	1		gpl96	0	2374	0	2374			GSM615203		Hatzis-Pusztai	ACES
2303	0	46	LumA	1	0		2	0		gpl96	0	2303	0	2303			GSM615204		Hatzis-Pusztai	ACES
2211	0	68	LumB	1	0		2	1		gpl96	0	2211	0	2211			GSM615205		Hatzis-Pusztai	ACES
2127	0	47	LumB	1	0		3	0		gpl96	0	2127	0	2127			GSM615206		Hatzis-Pusztai	ACES
2114	0	42	LumA	1	0		2	0		gpl96	0	2114	0	2114			GSM615207		Hatzis-Pusztai	ACES
2142	0	69	LumA	1	0		2	1		gpl96	0	2142	0	2142			GSM615208		Hatzis-Pusztai	ACES
778	1	56	Basal	0	1		3	1		gpl96	1	778	1	778			GSM615209		Hatzis-Pusztai	ACES
2150	0	75	LumA	1	0		2	1		gpl96	0	2150	0	2150			GSM615210		Hatzis-Pusztai	ACES
1876	0	35	Basal	0	0		3	1		gpl96	0	1876	0	1876			GSM615211		Hatzis-Pusztai	ACES
2020	0	54	LumA	1	0		2	1		gpl96	0	2020	0	2020			GSM615214		Hatzis-Pusztai	ACES
1916	0	44	Her2	0	0		3	1		gpl96	0	1916	0	1916			GSM615215		Hatzis-Pusztai	ACES
974	1	58	LumB	1	0		2	1		gpl96	1	974	1	974			GSM615216		Hatzis-Pusztai	ACES
2060	0	52	LumA	1	0		2	0		gpl96	0	2060	0	2060			GSM615217		Hatzis-Pusztai	ACES
209	1	56	Her2	0	0		3	1		gpl96	1	209	1	209			GSM615218		Hatzis-Pusztai	ACES
1227	1	38	LumB	1	0		3	1		gpl96	1	1227	1	1227			GSM615221		Hatzis-Pusztai	ACES
560	1	48	LumA	1	0		2	1		gpl96	1	560	1	560			GSM615222		Hatzis-Pusztai	ACES
227	1	57	Basal	0	0		3	1		gpl96	1	227	1	227			GSM615223		Hatzis-Pusztai	ACES
1050	1	71	LumA	1	1		3	1		gpl96	1	1050	1	1050			GSM615236		Hatzis-Pusztai	ACES
18	1	63	LumA	1	0		2	1		gpl96	1	18	1	18			GSM615241		Hatzis-Pusztai	ACES
1370	1	67	LumB	1	0		3	1		gpl96	1	1370	1	1370			GSM615249		Hatzis-Pusztai	ACES
311	1	39	Basal	0	0		3	1		gpl96	1	311	1	311			GSM615255		Hatzis-Pusztai	ACES
639	1	56	Basal	1	0		3	1		gpl96	1	639	1	639			GSM615260		Hatzis-Pusztai	ACES
1196	1	42	LumB	1	0		2	0		gpl96	1	1196	1	1196			GSM615267		Hatzis-Pusztai	ACES
686	1	44	Her2	1	1		2	1		gpl96	1	686	1	686			GSM615271		Hatzis-Pusztai	ACES
289	1	68	Her2	1	0		2	1		gpl96	1	289	1	289			GSM615274		Hatzis-Pusztai	ACES
874	1	60	Basal	0	0		2	1		gpl96	1	874	1	874			GSM615275		Hatzis-Pusztai	ACES
626	1	50	Basal	0	0		2	0		gpl96	1	626	1	626			GSM615287		Hatzis-Pusztai	ACES
258	1	59	Basal	0	0		3	1		gpl96	1	258	1	258			GSM615291		Hatzis-Pusztai	ACES
854	1	58	Basal	0	0		3	1		gpl96	1	854	1	854			GSM615297		Hatzis-Pusztai	ACES
931	1	62	Basal	0	0		3	1		gpl96	1	931	1	931			GSM615301		Hatzis-Pusztai	ACES
966	1	39	LumA	1	0		2	1		gpl96	1	966	1	966			GSM615305		Hatzis-Pusztai	ACES
663	1	58	LumB	1	0		2	1		gpl96	1	663	1	663			GSM615306		Hatzis-Pusztai	ACES
673	1	45	LumB	1	0		3	1		gpl96	1	673	1	673			GSM615309		Hatzis-Pusztai	ACES
622	1	51	Basal	0	0		2	1		gpl96	1	622	1	622			GSM615312		Hatzis-Pusztai	ACES
324	1	32	Basal	0	0		3	1		gpl96	1	324	1	324			GSM615315		Hatzis-Pusztai	ACES
831	1	63	Her2	0	0		3	1		gpl96	1	831	1	831			GSM615319		Hatzis-Pusztai	ACES
492	1	40	Basal	0	0		3	1		gpl96	1	492	1	492			GSM615320		Hatzis-Pusztai	ACES
291	1	52	Basal	0	0		3	1		gpl96	1	291	1	291			GSM615322		Hatzis-Pusztai	ACES
924	1	65	Basal	0	0		3	0		gpl96	1	924	1	924			GSM615327		Hatzis-Pusztai	ACES
524	1	66	Her2	1	0		2	1		gpl96	1	524	1	524			GSM615332		Hatzis-Pusztai	ACES
336	1	51	Basal	0	0		3	1		gpl96	1	336	1	336			GSM615335		Hatzis-Pusztai	ACES
502	1	58	Basal	0	0		3	1		gpl96	1	502	1	502			GSM615344		Hatzis-Pusztai	ACES
822	1	72	Basal	0	0		3	0		gpl96	1	822	1	822			GSM615347		Hatzis-Pusztai	ACES
265	1	28	Basal	0	0		3	1		gpl96	1	265	1	265			GSM615368		Hatzis-Pusztai	ACES
413	1	51	Basal	0	0		2	1		gpl96	1	413	1	413			GSM615376		Hatzis-Pusztai	ACES
62	1	40	Basal	0	0		3	1		gpl96	1	62	1	62			GSM615380		Hatzis-Pusztai	ACES
31	1	65	Basal	0	0		3	1		gpl96	1	31	1	31			GSM615392		Hatzis-Pusztai	ACES
70	1	49	LumB	1	0		3	1		gpl96	1	70	1	70			GSM615398		Hatzis-Pusztai	ACES
188	1	58	Her2	0	0		3	1		gpl96	1	188	1	188			GSM615405		Hatzis-Pusztai	ACES
1659	1	32.2	LumA	1	0		2	0		gpl96	1	1659	1	1659			GSM615631		Hatzis-Pusztai	ACES
1877	0	41.9	Basal	0	0		3	1		gpl96	0	1877	0	1877			GSM615632		Hatzis-Pusztai	ACES
1959	0	36.7	LumB	1	0		2	1		gpl96	0	1959	0	1959			GSM615633		Hatzis-Pusztai	ACES
1844	0	47.1	LumB	1	0		2	0		gpl96	0	1844	0	1844			GSM615634		Hatzis-Pusztai	ACES
1275	1	57.5	Basal	1	0		3	1		gpl96	1	1275	1	1275			GSM615638		Hatzis-Pusztai	ACES
526	1	43	Basal	0	0		3	1		gpl96	1	526	1	526			GSM615639		Hatzis-Pusztai	ACES
435	1	49	Basal	0	0		3	0		gpl96	1	435	1	435			GSM615640		Hatzis-Pusztai	ACES
163	1	65.3	Basal	0	0		3	1		gpl96	1	163	1	163			GSM615649		Hatzis-Pusztai	ACES
288	1	60.9	Basal	0	0		2	1		gpl96	1	288	1	288			GSM615651		Hatzis-Pusztai	ACES
1252	1	45.1	LumA	1	0		3	1		gpl96	1	1252	1	1252			GSM615654		Hatzis-Pusztai	ACES
154	1	43.9	Basal	0	0		3	1		gpl96	1	154	1	154			GSM615657		Hatzis-Pusztai	ACES
692	1	43.4	LumB	1	0		3	1		gpl96	1	692	1	692			GSM615662		Hatzis-Pusztai	ACES
550	1	40.3	Basal	0	0		3	1		gpl96	1	550	1	550			GSM615668		Hatzis-Pusztai	ACES
49	1	34.1	LumB	1	0		2	0		gpl96	1	49	1	49			GSM615673		Hatzis-Pusztai	ACES
170	1	32.6	Basal	0	0		3	1		gpl96	1	170	1	170			GSM615674		Hatzis-Pusztai	ACES
450	1	52.8	Basal	0	0			0		gpl96	1	450	1	450			GSM615681		Hatzis-Pusztai	ACES
2686	0	62	LumA	1	0		3	1		gpl96	0	2686	0	2686			GSM615685		Hatzis-Pusztai	ACES
459	1	39	Basal	0	0		3	0		gpl96	1	459	1	459			GSM615687		Hatzis-Pusztai	ACES
739	1	40	Her2	0	0		3	0		gpl96	1	739	1	739			GSM615689		Hatzis-Pusztai	ACES
766	1	34	Basal	0	0		3	1		gpl96	1	766	1	766			GSM615691		Hatzis-Pusztai	ACES
1962	0	72	Her2	1	0		3	1		gpl96	0	1962	0	1962			GSM615695		Hatzis-Pusztai	ACES
1077	1	65	Basal	0	0		3	1		gpl96	1	1077	1	1077			GSM615696		Hatzis-Pusztai	ACES
2217	0	52	LumA	1	0		3	1		gpl96	0	2217	0	2217			GSM615697		Hatzis-Pusztai	ACES
2197	0	69	LumA	1	0		1	0		gpl96	0	2197	0	2197			GSM615700		Hatzis-Pusztai	ACES
1934	0	53	Basal	1	0		3	1		gpl96	0	1934	0	1934			GSM615701		Hatzis-Pusztai	ACES
2044	0	57	LumB	1	0		3	0		gpl96	0	2044	0	2044			GSM615702		Hatzis-Pusztai	ACES
709	1	53	LumA	1	0		3	1		gpl96	1	709	1	709			GSM615729		Hatzis-Pusztai	ACES
464	1	47	Basal	1	0		3	0		gpl96	1	464	1	464			GSM615730		Hatzis-Pusztai	ACES
595	1	24	Basal	1	0		3	1		gpl96	1	595	1	595			GSM615732		Hatzis-Pusztai	ACES
602	1	53	Basal	0	0		3	0		gpl96	1	602	1	602			GSM615739		Hatzis-Pusztai	ACES
437	1	56	Basal	0	0		2	1		gpl96	1	437	1	437			GSM615746		Hatzis-Pusztai	ACES
278	1	62.6	Basal	0	0		2	0		gpl96	1	278	1	278			GSM615757		Hatzis-Pusztai	ACES
1522	1	49.1	LumA	1	0		2	1		gpl96	1	1522	1	1522			GSM615758		Hatzis-Pusztai	ACES
1830	0	60.9	LumA	1	0		1	1		gpl96	0	1830	0	1830			GSM615761		Hatzis-Pusztai	ACES
2221	0	45.2	Basal	0	0		3	0		gpl96	0	2221	0	2221			GSM615763		Hatzis-Pusztai	ACES
2041	0	61.8	Basal	0	0		3	0		gpl96	0	2041	0	2041			GSM615764		Hatzis-Pusztai	ACES
1889	0	57.5	LumA	1	0		2	1		gpl96	0	1889	0	1889			GSM615768		Hatzis-Pusztai	ACES
621	1	43	Basal	0	0		3	1		gpl96	1	621	1	621			GSM615769		Hatzis-Pusztai	ACES
1433	1	39	Basal	0	0		3	1		gpl96	1	1433	1	1433			GSM615771		Hatzis-Pusztai	ACES
179	1	59	Her2	1	1		2	1		gpl96	1	179	1	179			GSM615774		Hatzis-Pusztai	ACES
1832	0	46	LumB	1	1		3	0		gpl96	0	1832	0	1832			GSM615775		Hatzis-Pusztai	ACES
384	1	45	Basal	0	0		3	1		gpl96	1	384	1	384			GSM615776		Hatzis-Pusztai	ACES
285	1	51	Her2	0	1		2	1		gpl96	1	285	1	285			GSM615785		Hatzis-Pusztai	ACES
263	1	46	Basal	0	0		3	1		gpl96	1	263	1	263			GSM615787		Hatzis-Pusztai	ACES
1224	1	66	Her2	1	0		2	1		gpl96	1	1224	1	1224			GSM615794		Hatzis-Pusztai	ACES
298	1	39	LumB	1	0		2	1		gpl96	1	298	1	298			GSM615795		Hatzis-Pusztai	ACES
1061	1	48	Her2	1	1		2	1		gpl96	1	1061	1	1061			GSM615796		Hatzis-Pusztai	ACES
319	1	40	Basal	0	0		3	0		gpl96	1	319	1	319			GSM615800		Hatzis-Pusztai	ACES
974	1	59	Her2	0	0		2	1		gpl96	1	974	1	974			GSM615801		Hatzis-Pusztai	ACES
300	1	63	Her2	0	1			1		gpl96	1	300	1	300			GSM615805		Hatzis-Pusztai	ACES
193	1	44	Basal	0	0			1		gpl96	1	193	1	193			GSM615806		Hatzis-Pusztai	ACES
779	1	37	LumB	1	0		3	1		gpl96	1	779	1	779			GSM615810		Hatzis-Pusztai	ACES
795	1	51	Her2	0	0			1		gpl96	1	795	1	795			GSM615812		Hatzis-Pusztai	ACES
1009	1	64	LumB	1	0		3	1		gpl96	1	1009	1	1009			GSM615821		Hatzis-Pusztai	ACES
839	1	45	LumB	0	0		3	1		gpl96	1	839	1	839			GSM615823		Hatzis-Pusztai	ACES
722	1	57	Basal	0	0		3	0	3	gpl96	1	722	1	722			GSM177885		Desmedt-June07	ACES
183	1	57	LumB	1	0		3	0	3	gpl96	1	183	0	6590			GSM177886		Desmedt-June07	ACES
523	1	48	Basal	0	0		3	0	2.5	gpl96	1	523	1	523			GSM177887		Desmedt-June07	ACES
2192	0	42	LumB	1	0		3	0	1.8	gpl96	1	2192	1	6255			GSM177888		Desmedt-June07	ACES
3821	0	46	LumB	1	0		2	0	3	gpl96	1	3821	1	3821			GSM177889		Desmedt-June07	ACES
6507	0	58	LumA	1	0		2	0	2	gpl96	0	6507	0	6507			GSM177890		Desmedt-June07	ACES
709	1	44	Basal	0	0		3	0	2	gpl96	1	709	0	5947			GSM177891		Desmedt-June07	ACES
5815	0	58	LumA	1	0		1	0	2.5	gpl96	1	5815	1	5815			GSM177892		Desmedt-June07	ACES
6006	0	47	LumB	1	0		3	0	3	gpl96	0	6006	0	6006			GSM177893		Desmedt-June07	ACES
1135	1	59	LumB	1	1		3	0	2	gpl96	1	1135	1	1135			GSM177895		Desmedt-June07	ACES
5983	0	50	LumA	1	0		1	0	0.8	gpl96	0	5983	0	5983			GSM177896		Desmedt-June07	ACES
6248	0	46	Basal	0	0		3	0	4.5	gpl96	0	6248	0	6248			GSM177897		Desmedt-June07	ACES
2841	0	57	Her2	0	0		2	0	2	gpl96	1	2841	1	4065			GSM177898		Desmedt-June07	ACES
458	1	33	Basal	0	0		3	0	2.5	gpl96	1	458	1	689			GSM177899		Desmedt-June07	ACES
994	1	42	LumB	1	0		3	0	2	gpl96	1	994	1	994			GSM177900		Desmedt-June07	ACES
281	1	38	Basal	0	0		3	0	2	gpl96	1	281	1	433			GSM177901		Desmedt-June07	ACES
548	1	55	Her2	0	1		2	0	2.5	gpl96	1	548	1	1742			GSM177902		Desmedt-June07	ACES
1819	1	57	Her2	0	0		2	0	2.5	gpl96	1	1819	1	2862			GSM177903		Desmedt-June07	ACES
5693	0	46	LumA	1	0		2	0	2.5	gpl96	0	5693	0	5693			GSM177904		Desmedt-June07	ACES
5822	0	50	LumA	1	0		2	0	2	gpl96	0	5822	0	5822			GSM177905		Desmedt-June07	ACES
5598	0	46	LumA	1	0		2	0	2.5	gpl96	1	5598	0	5661			GSM177907		Desmedt-June07	ACES
2909	0	51	LumB	1	0		2	0	1.5	gpl96	1	2909	1	2909			GSM177908		Desmedt-June07	ACES
121	1	58	Basal	0	0		3	0	2.5	gpl96	1	121	1	1170			GSM177909		Desmedt-June07	ACES
5532	0	49	LumA	1	0		2	0	0.6	gpl96	0	5532	0	5532			GSM177911		Desmedt-June07	ACES
5518	0	47	Basal	0	0		3	0	2	gpl96	0	5518	0	5518			GSM177913		Desmedt-June07	ACES
5379	0	37	LumA	1	0		3	0	1.7	gpl96	0	5379	0	5379			GSM177914		Desmedt-June07	ACES
4674	0	48	Her2	1	1		3	0	4	gpl96	0	4674	0	4674			GSM177915		Desmedt-June07	ACES
1666	1	47	LumB	1	0		2	0	1.9	gpl96	1	1666	0	4651			GSM177916		Desmedt-June07	ACES
4226	0	46	LumA	1	0		2	0	2.5	gpl96	0	4226	0	4226			GSM177917		Desmedt-June07	ACES
315	1	48	Her2	0	1		3	0	2	gpl96	1	315	1	910			GSM177918		Desmedt-June07	ACES
4472	0	58	LumA	1	0		2	0	1.9	gpl96	0	4472	0	4472			GSM177919		Desmedt-June07	ACES
349	1	34	LumB	1	0		3	0	2	gpl96	1	349	1	1205			GSM177920		Desmedt-June07	ACES
5631	0	30	LumA	1	0		2	0	4.5	gpl96	1	5631	0	7056			GSM177921		Desmedt-June07	ACES
5359	0	56	Basal	0	0		3	0	2.6	gpl96	0	5359	0	5359			GSM177923		Desmedt-June07	ACES
5945	0	35	LumA	0	0		2	0	3.2	gpl96	0	5945	0	5945			GSM177924		Desmedt-June07	ACES
5651	0	52	Basal	0	0		3	0	2.7	gpl96	0	5651	0	5651			GSM177925		Desmedt-June07	ACES
528	1	47	LumB	1	0		3	0	3	gpl96	1	528	1	528			GSM177926		Desmedt-June07	ACES
407	1	42	Her2	0	1		3	0	1.6	gpl96	1	407	1	795			GSM177927		Desmedt-June07	ACES
5684	0	54	LumA	1	0		2	0	1.7	gpl96	0	5684	0	5684			GSM177928		Desmedt-June07	ACES
1022	1	42	LumB	1	0		3	0	2.5	gpl96	1	1022	1	1022			GSM177929		Desmedt-June07	ACES
4790	0	50	LumA	1	0		2	0	2.5	gpl96	0	4790	0	4790			GSM177930		Desmedt-June07	ACES
3778	0	38	LumA	1	0		1	0	3.5	gpl96	0	3778	0	3778			GSM177932		Desmedt-June07	ACES
5306	0	37	LumB	1	0		3	0	2.5	gpl96	0	5306	0	5306			GSM177933		Desmedt-June07	ACES
5678	0	44	LumB	1	1		3	0	3	gpl96	0	5678	0	5678			GSM177934		Desmedt-June07	ACES
420	1	37	Basal	0	0		3	0	3.1	gpl96	1	420	1	420			GSM177935		Desmedt-June07	ACES
840	1	51	LumA	1	0		2	0	1.5	gpl96	1	840	0	5611			GSM177936		Desmedt-June07	ACES
3121	0	53	Basal	0	0		3	0	4	gpl96	1	3121	1	3121			GSM177937		Desmedt-June07	ACES
4691	0	43	Basal	0	1		3	0	3	gpl96	0	4691	0	4691			GSM177939		Desmedt-June07	ACES
1608	1	39	LumA	1	0		2	0	2.2	gpl96	1	1608	0	5238			GSM177940		Desmedt-June07	ACES
5100	0	47	LumA	1	0		2	0	2	gpl96	0	5100	0	5100			GSM177941		Desmedt-June07	ACES
2809	0	42	LumB	1	0		3	0	1.9	gpl96	0	2809	0	2809			GSM177942		Desmedt-June07	ACES
3295	0	39	Basal	0	0		2	0	1.2	gpl96	0	3295	0	3295			GSM177943		Desmedt-June07	ACES
546	1	52	Basal	1	0		2	0	3	gpl96	1	546	0	3554			GSM177944		Desmedt-June07	ACES
3524	0	50	LumB	1	0		2	0	1.5	gpl96	1	3524	0	5432			GSM177945		Desmedt-June07	ACES
853	1	36	LumB	1	0		3	0	2.2	gpl96	1	853	0	5228			GSM177946		Desmedt-June07	ACES
1812	1	45	LumA	1	0		2	0	2.5	gpl96	1	1812	0	5316			GSM177947		Desmedt-June07	ACES
4925	0	50	LumA	1	0		1	0	1.7	gpl96	0	4925	0	4925			GSM177948		Desmedt-June07	ACES
3853	0	39	LumB	1	0		3	0	2.3	gpl96	1	3853	0	5011			GSM177949		Desmedt-June07	ACES
4641	0	44	LumA	1	0		1	0	3	gpl96	0	4641	0	4641			GSM177950		Desmedt-June07	ACES
3310	0	50	LumA	1	0		1	0	1.3	gpl96	0	3310	0	3310			GSM177951		Desmedt-June07	ACES
1779	1	49	LumB	1	0		1	0	2	gpl96	1	1779	1	1814			GSM177953		Desmedt-June07	ACES
803	1	37	Basal	0	0		2	0	2	gpl96	1	803	1	803			GSM177954		Desmedt-June07	ACES
2104	0	51	LumA	1	0		2	0	1.8	gpl96	0	2104	0	2104			GSM177955		Desmedt-June07	ACES
530	1	40	Basal	0	0		3	0	2	gpl96	1	530	1	530			GSM177956		Desmedt-June07	ACES
4830	0	44	LumA	1	0		1	0	2	gpl96	0	4830	0	4830			GSM177957		Desmedt-June07	ACES
1721	1	49	LumB	1	0		3	0	2	gpl96	1	1721	1	1721			GSM177958		Desmedt-June07	ACES
4719	0	53	Her2	1	1		1	0	1.5	gpl96	0	4719	0	4719			GSM177959		Desmedt-June07	ACES
1258	1	44	LumB	1	0		2	0	2.9	gpl96	1	1258	1	1258			GSM177960		Desmedt-June07	ACES
3976	0	48	LumA	1	0		2	0	2.3	gpl96	1	3976	1	3976			GSM177961		Desmedt-June07	ACES
3217	0	44	LumA	1	0		1	0	2	gpl96	1	3217	1	3607			GSM177964		Desmedt-June07	ACES
2535	0	39	LumA	1	0		2	0	1.5	gpl96	1	2535	0	3899			GSM177965		Desmedt-June07	ACES
3544	0	38	LumA	1	0		3	0	2	gpl96	0	3544	0	3544			GSM177967		Desmedt-June07	ACES
3720	0	45	Basal	1	1		1	0	2.6	gpl96	0	3720	0	3720			GSM177968		Desmedt-June07	ACES
3770	0	43	LumA	1	0		2	0	2.6	gpl96	0	3770	0	3770			GSM177969		Desmedt-June07	ACES
3093	0	38	LumB	0	0		2	0	1.8	gpl96	1	3093	0	3800			GSM177971		Desmedt-June07	ACES
649	1	60	LumB	1	0		3	0	3.1	gpl96	1	649	1	649			GSM177973		Desmedt-June07	ACES
4944	0	42	LumA	1	1		2	0	2	gpl96	1	4944	0	4951			GSM177974		Desmedt-June07	ACES
1693	1	46	Basal	0	0		3	0	2.1	gpl96	1	1693	1	1693			GSM177975		Desmedt-June07	ACES
3725	0	47	LumA	0	0		2	0	1	gpl96	1	3725	0	4603			GSM177976		Desmedt-June07	ACES
4856	0	54	Her2	0	1		3	0	1	gpl96	0	4856	0	4856			GSM177977		Desmedt-June07	ACES
2560	0	39	Basal	0	0		3	0	5	gpl96	1	2560	1	2965			GSM177979		Desmedt-June07	ACES
4596	0	32	Basal	0	0		3	0	3	gpl96	0	4596	0	4596			GSM177980		Desmedt-June07	ACES
1037	1	57	Her2	0	1		3	0	2.5	gpl96	1	1037	1	1112			GSM177981		Desmedt-June07	ACES
996	1	54	LumB	1	0		2	0	1.8	gpl96	1	996	1	1731			GSM177983		Desmedt-June07	ACES
4327	0	54	LumA	1	0		1	0	1.8	gpl96	0	4327	0	4327			GSM177984		Desmedt-June07	ACES
4352	0	45	Basal	0	1		3	0	4	gpl96	0	4352	0	4352			GSM177985		Desmedt-June07	ACES
2082	0	43	Her2	1	1		3	0	2.2	gpl96	1	2082	0	4181			GSM177986		Desmedt-June07	ACES
3187	0	48	LumA	1	0		1	0	1	gpl96	0	3187	0	3187			GSM177987		Desmedt-June07	ACES
2671	0	43	Her2	1	0		3	0	2	gpl96	0	2671	0	2671			GSM177988		Desmedt-June07	ACES
730	1	43	LumA	1	0		2	0	2	gpl96	1	730	1	730			GSM177989		Desmedt-June07	ACES
2647	0	49	LumA	1	0		2	0	1.3	gpl96	0	2647	0	2647			GSM177992		Desmedt-June07	ACES
269	1	38	Basal	0	0		2	0	2	gpl96	1	269	1	269			GSM177993		Desmedt-June07	ACES
4568	0	54	LumA	1	1		2	0	1	gpl96	0	4568	0	4568			GSM177995		Desmedt-June07	ACES
4536	0	52	LumA	1	0		1	0	1.9	gpl96	0	4536	0	4536			GSM177996		Desmedt-June07	ACES
5034	0	51	LumB	1	0		2	0	1.4	gpl96	0	5034	0	5034			GSM177997		Desmedt-June07	ACES
1465	1	50	LumB	1	0		2	0	0.9	gpl96	1	1465	1	2603			GSM177998		Desmedt-June07	ACES
394	1	43	Basal	0	0		2	0	4	gpl96	1	394	1	394			GSM177999		Desmedt-June07	ACES
3511	0	24	Basal	1	0		2	0	0.9	gpl96	1	3511	1	6776			GSM178000		Desmedt-June07	ACES
2549	0	40	Basal	1	0		3	0	1.4	gpl96	0	2549	0	2549			GSM178001		Desmedt-June07	ACES
4085	0	56	LumA	1	0		2	0	1	gpl96	0	4085	0	4085			GSM178002		Desmedt-June07	ACES
2892	0	43	Basal	0	0		3	0	2	gpl96	1	2892	1	2892			GSM178003		Desmedt-June07	ACES
2441	0	50	Her2	1	1			0	1.1	gpl96	1	2441	0	5235			GSM178004		Desmedt-June07	ACES
5406	0	54	LumB	1	0		1	0	1	gpl96	0	5406	0	5406			GSM178005		Desmedt-June07	ACES
4279	0	45	Basal	0	1		3	0	2.2	gpl96	0	4279	0	4279			GSM178006		Desmedt-June07	ACES
1520	1	43	LumA	1	0		2	0	1.2	gpl96	1	1520	0	5359			GSM178007		Desmedt-June07	ACES
3964	0	49	LumB	1	0		1	0	2	gpl96	0	3964	0	3964			GSM178008		Desmedt-June07	ACES
276	1	53	Basal	0	0		3	0	3.8	gpl96	1	276	1	288			GSM178009		Desmedt-June07	ACES
6298	0	39	Her2	0	1		3	0	1.1	gpl96	0	6298	0	6298			GSM178010		Desmedt-June07	ACES
4971	0	38	Basal	1	0			0	2.2	gpl96	1	4971	0	6398			GSM178011		Desmedt-June07	ACES
5683	0	38	Basal	1	0		3	0	2	gpl96	0	5683	0	5683			GSM178012		Desmedt-June07	ACES
6240	0	40	Basal	0	0		3	0	1.2	gpl96	0	6240	0	6240			GSM178013		Desmedt-June07	ACES
6161	0	38	LumB	1	0		2	0	1.5	gpl96	0	6161	0	6161			GSM178014		Desmedt-June07	ACES
891	1	54	LumA	1	1		2	0	1.7	gpl96	1	891	0	6132			GSM178015		Desmedt-June07	ACES
4211	0	40	LumA	1	0		2	0	2.1	gpl96	1	4211	1	4211			GSM178016		Desmedt-June07	ACES
4979	0	56	Her2	0	0		3	0	1	gpl96	0	4979	0	4979			GSM178017		Desmedt-June07	ACES
1703	1	45	LumB	1	0		2	0	2	gpl96	1	1703	1	1703			GSM178018		Desmedt-June07	ACES
5014	0	46	LumA	1	0		2	0	2	gpl96	0	5014	0	5014			GSM178019		Desmedt-June07	ACES
880	1	45	Her2	1	1		3	0	1.6	gpl96	1	880	1	880			GSM178020		Desmedt-June07	ACES
8711	0	33	Basal	0	0		3	0	2.8	gpl96	0	8711	0	8711			GSM178021		Desmedt-June07	ACES
4672	0	37	LumA	0	0		3	0	2.4	gpl96	0	4672	0	4672			GSM178022		Desmedt-June07	ACES
6134	0	47	LumA	1	0		3	0	1.1	gpl96	0	6134	0	6134			GSM178024		Desmedt-June07	ACES
805	1	43	LumB	1	0		2	0	2	gpl96	1	805	1	805			GSM178025		Desmedt-June07	ACES
5917	0	44	LumB	1	0		3	0	1.6	gpl96	0	5917	0	5917			GSM178026		Desmedt-June07	ACES
5908	0	54	LumA	1	0		2	0	2.3	gpl96	0	5908	0	5908			GSM178027		Desmedt-June07	ACES
2195	0	51	Basal	0	1		2	0	1.8	gpl96	1	2195	1	2195			GSM178028		Desmedt-June07	ACES
5860	0	42	LumA	1	0		2	0	2	gpl96	0	5860	0	5860			GSM178029		Desmedt-June07	ACES
2348	0	56	LumA	1	0		2	0	2.2	gpl96	1	2348	1	2348			GSM178030		Desmedt-June07	ACES
5779	0	56	LumB	1	0		2	0	2.5	gpl96	0	5779	0	5779			GSM178031		Desmedt-June07	ACES
5779	0	58	LumA	1	0		3	0	2.3	gpl96	0	5779	0	5779			GSM178032		Desmedt-June07	ACES
5723	0	58	LumA	1	0		2	0	2.2	gpl96	0	5723	0	5723			GSM178033		Desmedt-June07	ACES
5714	0	32	Basal	1	0		2	0	1.5	gpl96	0	5714	0	5714			GSM178034		Desmedt-June07	ACES
5653	0	50	Basal	1	0		3	0	1.9	gpl96	0	5653	0	5653			GSM178035		Desmedt-June07	ACES
125	1	49	LumA	0	1		3	0	1.3	gpl96	1	125	1	125			GSM178036		Desmedt-June07	ACES
5678	0	47	LumA	1	0		1	0	1.9	gpl96	0	5678	0	5678			GSM178037		Desmedt-June07	ACES
1741	1	56	LumB	1	0		2	0	2.2	gpl96	1	1741	1	1741			GSM178038		Desmedt-June07	ACES
865	1	55	LumA	1	0		1	0	1	gpl96	1	865	1	3614			GSM178039		Desmedt-June07	ACES
5601	0	48	LumA	1	0		2	0	1.8	gpl96	0	5601	0	5601			GSM178040		Desmedt-June07	ACES
5767	0	56	LumA	1	0		2	0	0.9	gpl96	0	5767	0	5767			GSM178041		Desmedt-June07	ACES
5683	0	51	LumA	1	0		2	0	2	gpl96	0	5683	0	5683			GSM178042		Desmedt-June07	ACES
5530	0	44	LumA	1	0		3	0	1.2	gpl96	0	5530	0	5530			GSM178043		Desmedt-June07	ACES
232	1	46	LumA	0	0		2	0	1.2	gpl96	1	232	0	5550			GSM178044		Desmedt-June07	ACES
6351	0	36	LumA	1	0		1	0	1.2	gpl96	0	6351	0	6351			GSM178045		Desmedt-June07	ACES
722	1	44	LumB	1	0		2	0	1.3	gpl96	1	722	0	6295			GSM178046		Desmedt-June07	ACES
6590	0	41	LumA	1	0		2	0	2.2	gpl96	1	6590	1	7184			GSM178047		Desmedt-June07	ACES
6280	0	60	LumB	1	0		2	0	3	gpl96	0	6280	0	6280			GSM178048		Desmedt-June07	ACES
3312	0	59	LumA	1	0		2	0	3	gpl96	1	3312	1	3312			GSM178049		Desmedt-June07	ACES
6003	0	48	Her2	0	1		3	0	2.7	gpl96	0	6003	0	6003			GSM178050		Desmedt-June07	ACES
966	1	53	LumA	1	0		2	0	3	gpl96	1	966	1	2972			GSM178051		Desmedt-June07	ACES
6232	0	43	Her2	0	1		3	0	4	gpl96	0	6232	0	6232			GSM178052		Desmedt-June07	ACES
1857	0	33	LumB	1	0		2	0	1.5	gpl96	1	1857	0	9107			GSM178053		Desmedt-June07	ACES
4352	0	42	LumA	1	0		1	0	2.6	gpl96	1	4352	1	4352			GSM178054		Desmedt-June07	ACES
3914	0	51	Basal	0	0		3	0	4	gpl96	0	3914	0	3914			GSM178055		Desmedt-June07	ACES
5180	0	31	LumB	1	0		3	0	1.7	gpl96	0	5180	0	5180			GSM178056		Desmedt-June07	ACES
3854	0	60	LumB	1	0		3	0	3.2	gpl96	0	3854	0	3854			GSM178057		Desmedt-June07	ACES
5155	0	46	Her2	1	0		3	0	2	gpl96	0	5155	0	5155			GSM178058		Desmedt-June07	ACES
4744	0	59	Basal	0	0		3	0	2.1	gpl96	0	4744	0	4744			GSM178059		Desmedt-June07	ACES
793	1	24	Her2	1	0		1	0	3.2	gpl96	1	793	1	793			GSM178060		Desmedt-June07	ACES
1598	1	54	LumA	1	0		2	0	3	gpl96	1	1598	1	1598			GSM178061		Desmedt-June07	ACES
4873	0	41	Her2	0	1		3	0	2.1	gpl96	0	4873	0	4873			GSM178063		Desmedt-June07	ACES
4555	0	42	LumB	1	0		3	0	2.5	gpl96	0	4555	0	4555			GSM178064		Desmedt-June07	ACES
4487	0	47	Her2	0	1		3	0	2.5	gpl96	0	4487	0	4487			GSM178065		Desmedt-June07	ACES
4296	0	53	Her2	0	1		3	0	2.2	gpl96	0	4296	0	4296			GSM178066		Desmedt-June07	ACES
4865	0	50	LumA	1	0		2	0	2.4	gpl96	0	4865	0	4865			GSM178067		Desmedt-June07	ACES
4178	0	44	LumB	1	0		3	0	2.2	gpl96	0	4178	0	4178			GSM178068		Desmedt-June07	ACES
2673	0	48	LumB	0	0		1	0	1.5	gpl96	1	2673	1	4618			GSM178069		Desmedt-June07	ACES
2540	0	49	LumA	1	0		2	0	3	gpl96	1	2540	0	4052			GSM178070		Desmedt-June07	ACES
1432	1	43	LumA	1	0		2	0	2.5	gpl96	1	1432	0	3781			GSM178071		Desmedt-June07	ACES
3491	0	45	LumA	1	0		1	0	2	gpl96	0	3491	0	3491			GSM178072		Desmedt-June07	ACES
2560	0	53	Her2	0	1		3	0	1.4	gpl96	0	2560	0	2560			GSM178073		Desmedt-June07	ACES
2454	0	40	LumB	1	0		3	0	4.2	gpl96	1	2454	1	2454			GSM178074		Desmedt-June07	ACES
2879	0	48	Basal	0	0		3	0	3.2	gpl96	0	2879	0	2879			GSM178075		Desmedt-June07	ACES
5137	0	56	LumA	1	0		2	0	1.5	gpl96	0	5137	0	5137			GSM178076		Desmedt-June07	ACES
5673	0	39	Basal	0	0		3	0	2.2	gpl96	0	5673	0	5673			GSM178078		Desmedt-June07	ACES
403	1	46	Basal	0	0		3	0	3.2	gpl96	1	403	1	403			GSM178079		Desmedt-June07	ACES
2225	0	47	LumB	1	0		1	0	2.5	gpl96	0	2225	0	2225			GSM178080		Desmedt-June07	ACES
1344	1	39	Basal	0	0		3	0	2.5	gpl96	1	1344	0	1781			GSM178082		Desmedt-June07	ACES
30	1	57	Her2	0	1	0		1		AgilentG4502A_07_3					0	30	TCGA-A8-A0A7-01	No	TCGA	TCGA
577	1	65	LumA	1	0	1		1		AgilentG4502A_07_3		577			0	576	TCGA-A8-A07G-01	No	TCGA	TCGA
30	1	52	Basal	0	0	0		1		AgilentG4502A_07_3					0	30	TCGA-A8-A08R-01	No	TCGA	TCGA
791	1	66	LumA	1	0	1		0		AgilentG4502A_07_3		791			0	791	TCGA-A8-A06Y-01	No	TCGA	TCGA
1156	1	52	Her2	1	1	0		0		AgilentG4502A_07_3		1156			0	702	TCGA-A8-A08B-01	No	TCGA	TCGA
2246	0	62	Basal	0	0	0		0		AgilentG4502A_07_3					0	2246	TCGA-A2-A04T-01	No	TCGA	TCGA
2426	0	64	Her2	0	1	0		0		AgilentG4502A_07_3		2426			0	2426	TCGA-A2-A0EQ-01	No	TCGA	TCGA
2695	0	62	LumA	1	0	1		0		AgilentG4502A_07_3		2695			0	2694	TCGA-A2-A0CQ-01	No	TCGA	TCGA
745	1	69	LumA	1	0	1		0		AgilentG4502A_07_3					0	745	TCGA-BH-A0EB-01	No	TCGA	TCGA
179	1	36	Basal	0	0	0		1		AgilentG4502A_07_3		179			1	547	TCGA-A2-A04P-01	No	TCGA	TCGA
1362	1	79	LumA	1	0	1		1		AgilentG4502A_07_3					0	1362	TCGA-BH-A0E7-01	No	TCGA	TCGA
2557	0	64	LumA	1	0	1		1		AgilentG4502A_07_3		2557			0	2830	TCGA-A8-A08T-01	No	TCGA	TCGA
607	1	41	LumB	1	1	1		0		AgilentG4502A_07_3		607			0	606	TCGA-A8-A08G-01	No	TCGA	TCGA
1006	1	75	LumB	1	0	1		1		AgilentG4502A_07_3		1006			0	457	TCGA-A8-A09M-01	No	TCGA	TCGA
396	1	73	LumA	1	0	1		0		AgilentG4502A_07_3		396			0	396	TCGA-A8-A0A4-01	No	TCGA	TCGA
1519	1	78	LumA	1	0	1		1		AgilentG4502A_07_3					0	1519	TCGA-BH-A0BV-01	No	TCGA	TCGA
52	1	58	Basal	0	0	0		1		AgilentG4502A_07_3					0	52	TCGA-AN-A04D-01	No	TCGA	TCGA
1027	1	45	Basal	0	0	0		0		AgilentG4502A_07_3		1027			0	1027	TCGA-A2-A0D2-01	No	TCGA	TCGA
1542	1	90	LumB	1	0	1		0		AgilentG4502A_07_3		1542			1	1542	TCGA-B6-A0IC-01	No	TCGA	TCGA
882	1	80	LumA	1		1		1		AgilentG4502A_07_3					1	882	TCGA-A8-A06U-01	No	TCGA	TCGA
195	1	71	LumA	1	1	1		0		AgilentG4502A_07_3					0	195	TCGA-AN-A0FD-01	No	TCGA	TCGA
1074	1	57	Basal	0	0	0		0		AgilentG4502A_07_3		1074			0	309	TCGA-A7-A0CE-01	No	TCGA	TCGA
1728	1	52	Her2	1	1	0		0		AgilentG4502A_07_3		1728			0	1728	TCGA-A2-A0CX-01	No	TCGA	TCGA
1275	1	48	Basal	0	0	0		0		AgilentG4502A_07_3					0	1275	TCGA-A2-A04Q-01	No	TCGA	TCGA
754	1	40	Basal	0	0	0		0		AgilentG4502A_07_3					1	754	TCGA-A2-A0CM-01	No	TCGA	TCGA
0	1	80	Her2	1	0	1		0		AgilentG4502A_07_3					0	0	TCGA-A8-A081-01	No	TCGA	TCGA
304	1	40	LumA	1	0	1		0		AgilentG4502A_07_3					0	304	TCGA-A8-A09A-01	No	TCGA	TCGA
426	1	62	Her2	0	0	0		1		AgilentG4502A_07_3					1	426	TCGA-A8-A09X-01	No	TCGA	TCGA
304	1	76	LumB	1	0	1		0		AgilentG4502A_07_3					0	304	TCGA-A8-A07W-01	No	TCGA	TCGA
2263	0	63	LumB	1	0	1		1		AgilentG4502A_07_3		2263			0	2262	TCGA-A2-A0ER-01	No	TCGA	TCGA
89	1	36	LumA	1	0	1		1		AgilentG4502A_07_3					0	89	TCGA-AN-A04A-01	No	TCGA	TCGA
1249	1	75	LumA	1	0	1		1		AgilentG4502A_07_3					0	1249	TCGA-A8-A06T-01	No	TCGA	TCGA
1371	1	85	LumB	1	0	1		0		AgilentG4502A_07_3		1371			0	853	TCGA-A8-A07Z-01	No	TCGA	TCGA
366	1	43	Her2	0	1	0		1		AgilentG4502A_07_3		366			0	1034	TCGA-A8-A08X-01	No	TCGA	TCGA
518	1	54	LumB	1	0	1		0		AgilentG4502A_07_3		518			0	517	TCGA-A8-A0AB-01	No	TCGA	TCGA
495	1	43	Her2	1	1	1		1		AgilentG4502A_07_3					0	495	TCGA-BH-A0DZ-01	No	TCGA	TCGA
10	1	58	Her2	0	1	0		0		AgilentG4502A_07_3					0	10	TCGA-AN-A0FV-01	No	TCGA	TCGA
4456	0	50	LumA	1		1		1		AgilentG4502A_07_3					1	4456	TCGA-B6-A0IG-01	No	TCGA	TCGA
1371	1	84	LumB	1	1	1		0		AgilentG4502A_07_3		1371			0	1006	TCGA-A8-A09I-01	No	TCGA	TCGA
859	1	49	Basal	0		0		1		AgilentG4502A_07_3		859			1	997	TCGA-B6-A0I6-01	No	TCGA	TCGA
10	1	55	LumB	1	0	1		0		AgilentG4502A_07_3					0	10	TCGA-AN-A0FY-01	No	TCGA	TCGA
549	1	58	LumB	1	0	1		1		AgilentG4502A_07_3					0	549	TCGA-A8-A082-01	No	TCGA	TCGA
680	1	61	LumA	1	0	1		0		AgilentG4502A_07_3		680			0	277	TCGA-AO-A0J8-01	No	TCGA	TCGA
942	1	48	Her2	1	0	1		1		AgilentG4502A_07_3		942			0	518	TCGA-A8-A092-01	No	TCGA	TCGA
618	1	71	LumB	1	0	1		1		AgilentG4502A_07_3		618			0	260	TCGA-AO-A0J7-01	No	TCGA	TCGA
457	1	51	LumA	1	0	1		0		AgilentG4502A_07_3		457			0	457	TCGA-A8-A09V-01	No	TCGA	TCGA
997	1	41	Her2	0	0	0		0		AgilentG4502A_07_3		997			0	585	TCGA-AO-A0J2-01	No	TCGA	TCGA
1140	1	61	Basal	0	0	0		0		AgilentG4502A_07_3		1140			0	775	TCGA-AO-A0J6-01	No	TCGA	TCGA
777	1	62	LumB	1	0	1		0		AgilentG4502A_07_3		777			0	777	TCGA-BH-A0AY-01	No	TCGA	TCGA
243	1	73	LumB	1	0	0		0		AgilentG4502A_07_3		243			0	242	TCGA-A8-A07S-01	No	TCGA	TCGA
191	1	55	LumA	1	0	0		0		AgilentG4502A_07_3					0	191	TCGA-AN-A0FS-01	No	TCGA	TCGA
8556	0	49	LumA	1	0	1		1		AgilentG4502A_07_3		8556			0	4549	TCGA-B6-A0I5-01	No	TCGA	TCGA
0	1	67	LumA	1	0	1		0		AgilentG4502A_07_3					0	0	TCGA-A8-A083-01	No	TCGA	TCGA
19	1	62	LumB	1	0	1		0		AgilentG4502A_07_3					0	19	TCGA-AN-A049-01	No	TCGA	TCGA
1066	1	61	LumA	1	0	1		1		AgilentG4502A_07_3		1066			0	1255	TCGA-AO-A0J9-01	No	TCGA	TCGA
8391	0	51	LumA	1	0	1		0		AgilentG4502A_07_3		8391			0	6718	TCGA-B6-A0IA-01	No	TCGA	TCGA
230	1	62	Basal	0	0	0		0		AgilentG4502A_07_3					0	230	TCGA-AN-A0FL-01	No	TCGA	TCGA
577	1	65	LumA	1	0	1		1		AgilentG4502A_07_3		577			0	576	TCGA-A8-A07F-01	No	TCGA	TCGA
1043	1	78	LumA	1	0	0		0		AgilentG4502A_07_3		1043			0	230	TCGA-A7-A0CG-01	No	TCGA	TCGA
1121	1	56	LumA	1	0	1		0		AgilentG4502A_07_3					0	1121	TCGA-BH-A0HQ-01	No	TCGA	TCGA
2483	0	69	LumB	1	0	1		0		AgilentG4502A_07_3					1	2483	TCGA-AO-A03O-01	No	TCGA	TCGA
218	1	61	LumA	1	0	1		0		AgilentG4502A_07_3					0	218	TCGA-AN-A0FN-01	No	TCGA	TCGA
943	1	77	LumB	1	1	0		0		AgilentG4502A_07_3					1	943	TCGA-A8-A06X-01	No	TCGA	TCGA
0	1	83	LumB	1	0	0		0		AgilentG4502A_07_3					0	0	TCGA-A8-A09Z-01	No	TCGA	TCGA
822	1	80	LumB	1	0	1		0		AgilentG4502A_07_3		822			0	396	TCGA-A8-A0A9-01	No	TCGA	TCGA
579	1	68	LumA	1	0	1		0		AgilentG4502A_07_3		579			0	578	TCGA-A8-A09T-01	No	TCGA	TCGA
365	1	65	LumB	1	1	1		1		AgilentG4502A_07_3		365			0	365	TCGA-A8-A097-01	No	TCGA	TCGA
1191	1	65	LumA	1	1	1		1		AgilentG4502A_07_3		1191			0	1191	TCGA-BH-A0B4-01	No	TCGA	TCGA
4361	0	45	Basal		0			0		AgilentG4502A_07_3		4361			0	4360	TCGA-B6-A0I2-01	No	TCGA	TCGA
396	1	63	LumA	1	0	1		1		AgilentG4502A_07_3					0	396	TCGA-A8-A06P-01	No	TCGA	TCGA
365	1	53	LumB	1	0	1		0		AgilentG4502A_07_3		365			0	365	TCGA-A8-A08I-01	No	TCGA	TCGA
458	1	81	LumB	1	0	0		1		AgilentG4502A_07_3					0	458	TCGA-A8-A084-01	Yes	TCGA	TCGA
546	1	61	LumA	1	0	1		0		AgilentG4502A_07_3		546			0	545	TCGA-A8-A093-01	No	TCGA	TCGA
241	1	59	Basal	1	0	0		1		AgilentG4502A_07_3					0	241	TCGA-AN-A0FJ-01	No	TCGA	TCGA
273	1	80	Basal	0		0		1		AgilentG4502A_07_3					0	273	TCGA-A8-A07R-01	No	TCGA	TCGA
1124	1	44	LumB	1	0	1		1		AgilentG4502A_07_3		1124			0	1124	TCGA-A8-A085-01	No	TCGA	TCGA
9	1	55	Basal	0	0	0		0		AgilentG4502A_07_3					0	9	TCGA-AN-A0AR-01	No	TCGA	TCGA
1004	1	59	LumB	1	0	1		1		AgilentG4502A_07_3		1004			0	549	TCGA-A8-A08F-01	Yes	TCGA	TCGA
304	1	51	Basal	0	0	0		0		AgilentG4502A_07_3		304			0	304	TCGA-A8-A07O-01	No	TCGA	TCGA
224	1	76	LumB	1	0	0		0		AgilentG4502A_07_3		224			0	223	TCGA-AN-A0AK-01	No	TCGA	TCGA
172	1	32	LumB	1	0	1		0		AgilentG4502A_07_3		172			0	140	TCGA-AN-A0FF-01	No	TCGA	TCGA
304	1	76	LumA	1	1	1		1		AgilentG4502A_07_3		304			0	304	TCGA-A8-A099-01	No	TCGA	TCGA
2048	0	60	Basal	0	0	0		0		AgilentG4502A_07_3		2048			0	643	TCGA-A2-A0D0-01	No	TCGA	TCGA
0	1	73	LumB	1	0	1		0		AgilentG4502A_07_3					0	0	TCGA-A8-A096-01	No	TCGA	TCGA
7	1	29	LumB	1		0		1		AgilentG4502A_07_3					0	7	TCGA-AN-A041-01	No	TCGA	TCGA
1165	1	66	LumA	1	0	1		0		AgilentG4502A_07_3		1165			0	372	TCGA-A7-A0CD-01	No	TCGA	TCGA
1277	1	45	LumB	1	0	1		0		AgilentG4502A_07_3		1277			0	1276	TCGA-A8-A095-01	No	TCGA	TCGA
0	1	66	Basal	1	1	1		0		AgilentG4502A_07_3					0	0	TCGA-A8-A08H-01	No	TCGA	TCGA
7106	0	42	Basal	1	0	1		0		AgilentG4502A_07_3		7106			0	5383	TCGA-B6-A0IJ-01	No	TCGA	TCGA
9	1	70	LumB	1	0	0		1		AgilentG4502A_07_3					0	9	TCGA-AN-A0AS-01	No	TCGA	TCGA
1925	0	62	LumB	1	1	0		1		AgilentG4502A_07_3		1925			0	735	TCGA-A2-A0EY-01	No	TCGA	TCGA
76	1	48	LumA	1	0	1		1		AgilentG4502A_07_3					0	76	TCGA-BH-A0HO-01	No	TCGA	TCGA
31	1	84	LumB	1	0	1		0		AgilentG4502A_07_3					0	31	TCGA-A8-A06Z-01	No	TCGA	TCGA
54	1	51	Her2	0	1	0		1		AgilentG4502A_07_3					0	54	TCGA-AN-A04C-01	No	TCGA	TCGA
396	1	60	LumB	1	0	1		0		AgilentG4502A_07_3		396			0	396	TCGA-A8-A06O-01	No	TCGA	TCGA
1217	1	76	LumA	1	0	1		1		AgilentG4502A_07_3					0	1217	TCGA-A8-A08Z-01	No	TCGA	TCGA
554	1	47	LumB	1	0	1		1		AgilentG4502A_07_3		554			0	554	TCGA-BH-A0BD-01	No	TCGA	TCGA
1034	1	57	Basal	0	0	0		0		AgilentG4502A_07_3		1034			0	580	TCGA-A8-A07C-01	No	TCGA	TCGA
274	1	69	LumB	1	0	1		1		AgilentG4502A_07_3					0	274	TCGA-A8-A079-01	No	TCGA	TCGA
1099	1	53	LumA	1	0	1		1		AgilentG4502A_07_3					0	1099	TCGA-A2-A04Y-01	No	TCGA	TCGA
1587	1	41	Basal	0	0	0		0		AgilentG4502A_07_3		1587			0	294	TCGA-AO-A0J4-01	No	TCGA	TCGA
10	1	74	LumA	1	0	1		0		AgilentG4502A_07_3					0	10	TCGA-AN-A03X-01	No	TCGA	TCGA
365	1	35	LumA	1	0	1		1		AgilentG4502A_07_3		365			0	365	TCGA-A8-A07J-01	No	TCGA	TCGA
651	1	67	LumB	1	0	1		1		AgilentG4502A_07_3		651			0	302	TCGA-AO-A0J3-01	No	TCGA	TCGA
760	1	66	Basal	0	0	1		1		AgilentG4502A_07_3		760			0	303	TCGA-A8-A07U-01	No	TCGA	TCGA
10	1	62	Basal	0	0	0		0		AgilentG4502A_07_3					0	10	TCGA-AN-A0AT-01	No	TCGA	TCGA
3926	0	74	LumA	1	0	1		0		AgilentG4502A_07_3		3926			0	3374	TCGA-B6-A0IP-01	No	TCGA	TCGA
31	1	63	LumB	1	0	1		1		AgilentG4502A_07_3					0	31	TCGA-A8-A06Q-01	No	TCGA	TCGA
1051	1	76	Her2	0	1	0		0		AgilentG4502A_07_3		1051			0	1051	TCGA-A2-A0D1-01	No	TCGA	TCGA
303	1	79	LumB	1	1	1		0		AgilentG4502A_07_3		303			0	243	TCGA-AN-A0AJ-01	No	TCGA	TCGA
1127	1	52	Her2	1	0	0		1		AgilentG4502A_07_3					1	1127	TCGA-A8-A08J-01	No	TCGA	TCGA
0	1	66	LumB	1	0	0		0		AgilentG4502A_07_3					0	0	TCGA-A8-A06N-01	No	TCGA	TCGA
365	1	84	LumA	1	0	1		0		AgilentG4502A_07_3					0	365	TCGA-A8-A0A1-01	No	TCGA	TCGA
1522	1	47	LumB	1	0	1		1		AgilentG4502A_07_3		1522			0	396	TCGA-A8-A09D-01	No	TCGA	TCGA
396	1	59	LumA	1	0	1		1		AgilentG4502A_07_3		396			0	396	TCGA-A8-A086-01	No	TCGA	TCGA
0	1	79	Her2	1	1	0		1		AgilentG4502A_07_3					0	0	TCGA-A8-A09G-01	No	TCGA	TCGA
10	1	52	Basal	0	0	0		0		AgilentG4502A_07_3					0	10	TCGA-AN-A0FX-01	No	TCGA	TCGA
1922	0	54	LumB	1	0	1		1		AgilentG4502A_07_3		1922			0	2576	TCGA-AO-A03P-01	No	TCGA	TCGA
968	1	80	LumA	1	0	1		0		AgilentG4502A_07_3		968			0	968	TCGA-A2-A0EV-01	No	TCGA	TCGA
943	1	68	Her2	0	1	0		0		AgilentG4502A_07_3					0	943	TCGA-BH-A0EE-01	No	TCGA	TCGA
0	1	74	LumA	1	0	1		0		AgilentG4502A_07_3					0	0	TCGA-A8-A090-01	No	TCGA	TCGA
1642	1	66	Her2	1	1	1		0		AgilentG4502A_07_3		1642			0	1641	TCGA-A8-A076-01	No	TCGA	TCGA
2442	0	54	LumA	1	0	1		0		AgilentG4502A_07_3		2442			0	2441	TCGA-A2-A0EO-01	No	TCGA	TCGA
1412	1	45	LumA	1		0		0		AgilentG4502A_07_3		1412			1	2573	TCGA-B6-A0IN-01	No	TCGA	TCGA
3873	0	75	LumB	1	0	1		0		AgilentG4502A_07_3		3873			0	3836	TCGA-B6-A0IM-01	No	TCGA	TCGA
2717	0	64	LumB	1	0	1		1		AgilentG4502A_07_3		2717			1	3941	TCGA-B6-A0IB-01	No	TCGA	TCGA
31	1	69	LumB	1	0	1		0		AgilentG4502A_07_3					0	31	TCGA-A8-A09C-01	No	TCGA	TCGA
183	1	63	LumA	1	1	1		1		AgilentG4502A_07_3					0	183	TCGA-AN-A0FT-01	No	TCGA	TCGA
608	1	81	LumA	1	0	1		1		AgilentG4502A_07_3		608			0	608	TCGA-A8-A07E-01	No	TCGA	TCGA
334	1	68	LumA	1	1	1		1		AgilentG4502A_07_3					0	334	TCGA-A8-A07P-01	No	TCGA	TCGA
30	1	89	LumA	1	0	1		0		AgilentG4502A_07_3					0	30	TCGA-A8-A08A-01	No	TCGA	TCGA
1920	0	39	LumA	1	0	1		0		AgilentG4502A_07_3					1	1920	TCGA-A2-A04V-01	No	TCGA	TCGA
10	1	66	LumB	1	0	1		0		AgilentG4502A_07_3					0	10	TCGA-AN-A03Y-01	No	TCGA	TCGA
4285	0	40	Basal	0	0	0		1		AgilentG4502A_07_3		4285			0	4284	TCGA-B6-A0IQ-01	No	TCGA	TCGA
1686	1	34	Her2	1	1	1		0		AgilentG4502A_07_3					0	1686	TCGA-A2-A04X-01	No	TCGA	TCGA
273	1	82	LumB	1	0	1		1		AgilentG4502A_07_3		273			0	273	TCGA-A8-A09R-01	No	TCGA	TCGA
746	1	46	LumA					0		AgilentG4502A_07_3		746			1	749	TCGA-B6-A0I8-01	No	TCGA	TCGA
1616	1	46	LumA	1	0	1		0		AgilentG4502A_07_3		1616			0	1615	TCGA-A2-A0CZ-01	No	TCGA	TCGA
31	1	57	LumB	1	1	1		1		AgilentG4502A_07_3					0	31	TCGA-A8-A09N-01	No	TCGA	TCGA
943	1	70	LumB	1	1	1		1		AgilentG4502A_07_3		943			0	942	TCGA-A8-A08P-01	No	TCGA	TCGA
304	1	89	Her2	1	0	0		1		AgilentG4502A_07_3					1	304	TCGA-A8-A08L-01	No	TCGA	TCGA
362	1	62	Her2		1	1		0		AgilentG4502A_07_3		362			1	369	TCGA-B6-A0I9-01	No	TCGA	TCGA
243	1	61	LumA	1	0	0		0		AgilentG4502A_07_3		243			0	580	TCGA-A8-A091-01	No	TCGA	TCGA
1079	1	79	LumA		0			0		AgilentG4502A_07_3		1079			0	232	TCGA-A7-A0CH-01	No	TCGA	TCGA
10	1	45	LumA	1		0		1		AgilentG4502A_07_3					0	10	TCGA-AN-A0FZ-01	No	TCGA	TCGA
212	1	88	LumB	1	0	1		0		AgilentG4502A_07_3					0	212	TCGA-AN-A0FK-01	No	TCGA	TCGA
0	1	75	Her2	1	0	0		0		AgilentG4502A_07_3					0	0	TCGA-A8-A094-01	No	TCGA	TCGA
1004	1	69	Her2	1	1	1		0		AgilentG4502A_07_3					0	1004	TCGA-A8-A07B-01	No	TCGA	TCGA
158	1	73	LumA	1	0	1		0		AgilentG4502A_07_3		158			1	157	TCGA-A2-A0CU-01	No	TCGA	TCGA
975	1	58	LumB	1	0	1		1		AgilentG4502A_07_3		975			0	517	TCGA-A8-A07L-01	No	TCGA	TCGA
1673	1	63	Her2	1	0	1		1		AgilentG4502A_07_3		1673			0	1673	TCGA-A2-A0CY-01	No	TCGA	TCGA
819	1	45	Basal	0	0	0		0		AgilentG4502A_07_3		819			0	499	TCGA-AQ-A04J-01	No	TCGA	TCGA
578	1	66	LumA	1	0	1		0		AgilentG4502A_07_3					0	578	TCGA-A8-A0A2-01	No	TCGA	TCGA
5	1	56	LumB	1	0	0		0		AgilentG4502A_07_3					0	5	TCGA-AN-A0AM-01	No	TCGA	TCGA
761	1	83	LumB	1	0	1		1		AgilentG4502A_07_3					0	761	TCGA-A8-A09Q-01	No	TCGA	TCGA
2813	0	60	LumA	1	0	1		0		AgilentG4502A_07_3		2813			0	2813	TCGA-A2-A0CP-01	No	TCGA	TCGA
931	1	57	LumB	1	0	1		0		AgilentG4502A_07_3		931			0	409	TCGA-A7-A0CJ-01	No	TCGA	TCGA
292	1	69	Basal	0	0	0		0		AgilentG4502A_07_3					0	292	TCGA-BH-A0E6-01	No	TCGA	TCGA
881	1	65	LumA	1	0	1		0		AgilentG4502A_07_3		881			0	607	TCGA-A8-A08C-01	No	TCGA	TCGA
1007	1	56	LumA	1	0	1		0		AgilentG4502A_07_3		1007			0	266	TCGA-A7-A0DB-01	No	TCGA	TCGA
426	1	69	Her2	1	1	0		1		AgilentG4502A_07_3		426			0	426	TCGA-A8-A07I-01	No	TCGA	TCGA
16	1	56	Basal	0	0	0		0		AgilentG4502A_07_3					0	16	TCGA-AN-A0G0-01	No	TCGA	TCGA
11	1	67	LumA	1	0			1		AgilentG4502A_07_3		11			0	11	TCGA-AN-A0FW-01	No	TCGA	TCGA
1066	1	58	LumA	1	0	1		1		AgilentG4502A_07_3		1066			0	1066	TCGA-A2-A0ET-01	No	TCGA	TCGA
5042	0	66	LumA	1	0			0		AgilentG4502A_07_3		5042			0	3350	TCGA-B6-A0IO-01	No	TCGA	TCGA
1560	1	62	LumB	1	0	0		0		AgilentG4502A_07_3					0	1560	TCGA-BH-A0HW-01	No	TCGA	TCGA
547	1	69	LumB	1		0		1		AgilentG4502A_07_3		547			0	546	TCGA-A8-A06R-01	No	TCGA	TCGA
10	1	68	LumA	1	0	1		0		AgilentG4502A_07_3					0	10	TCGA-AN-A046-01	No	TCGA	TCGA
752	1	46	LumA	1	0	1		0		AgilentG4502A_07_3		752			0	549	TCGA-A2-A0EX-01	No	TCGA	TCGA
3094	0	73	LumA	1	0	1		0		AgilentG4502A_07_3		3094			0	3093	TCGA-A2-A0EM-01	No	TCGA	TCGA
365	1	58	LumA	1	0	1		1		AgilentG4502A_07_3					0	365	TCGA-A8-A09B-01	No	TCGA	TCGA
767	1	37	LumB	1	0	1		1		AgilentG4502A_07_3		767			0	767	TCGA-A2-A0D4-01	No	TCGA	TCGA
392	1	52	LumB	1	0	1		0		AgilentG4502A_07_3					0	392	TCGA-BH-A0HU-01	No	TCGA	TCGA
30	1	70	LumB	1	0	1		1		AgilentG4502A_07_3					0	30	TCGA-A8-A09W-01	No	TCGA	TCGA
387	1	50	Basal	0	0	0		1		AgilentG4502A_07_3		387			1	523	TCGA-AR-A1AR-01	No	TCGA	TCGA
1150	1	54	LumA	1	0	1		1		AgilentG4502A_07_3		1150			0	1242	TCGA-AR-A1AS-01	No	TCGA	TCGA
611	1	56	LumB	1	0	1		1		AgilentG4502A_07_3					1	611	TCGA-BH-A18J-01	No	TCGA	TCGA
275	1	58	LumB							AgilentG4502A_07_3		275			0	34	TCGA-E2-A15K-06	No	TCGA	TCGA
974	1	78	LumB	1	1	1		0		AgilentG4502A_07_3		974			0	833	TCGA-E2-A14W-01	No	TCGA	TCGA
2653	0	45	LumA	1	1	1		1		AgilentG4502A_07_3		2653			0	1361	TCGA-E2-A1B1-01	No	TCGA	TCGA
3807	0	51	Basal	1	0	0		1		AgilentG4502A_07_3		3807			0	2298	TCGA-AR-A1AH-01	No	TCGA	TCGA
1009	1	65	LumB	1	0	1		0		AgilentG4502A_07_3		1009			0	834	TCGA-E2-A14S-01	No	TCGA	TCGA
3462	0	35	LumA	1	0	1		1		AgilentG4502A_07_3					1	3462	TCGA-BH-A1ES-01	No	TCGA	TCGA
1324	1	56	LumB	1	0	1		1		AgilentG4502A_07_3		1324			0	781	TCGA-BH-A0BF-01	No	TCGA	TCGA
2329	0	63	Basal	0	0	0		1		AgilentG4502A_07_3		2329			0	1964	TCGA-E2-A1AZ-01	No	TCGA	TCGA
652	1	63	LumA	1	0	1		0		AgilentG4502A_07_3		652			0	0	TCGA-BH-A18H-01	No	TCGA	TCGA
2629	0	64	LumA	1	1	1		0		AgilentG4502A_07_3		2629			0	1103	TCGA-AR-A1AX-01	No	TCGA	TCGA
1935	0	48	Basal	0	0	0		0		AgilentG4502A_07_3		1935			0	591	TCGA-E2-A150-01	No	TCGA	TCGA
2009	0	79	LumA	1		1		0		AgilentG4502A_07_3					1	2009	TCGA-BH-A18S-01	No	TCGA	TCGA
365	1	45	Her2	1		1				AgilentG4502A_07_3		365			1	365	TCGA-BH-A1EV-01	No	TCGA	TCGA
1148	1	88	LumA	1	0	1		1		AgilentG4502A_07_3					1	1148	TCGA-BH-A18N-01	No	TCGA	TCGA
2920	0	46	LumA	1	0	1		0		AgilentG4502A_07_3		2920			0	1329	TCGA-AR-A1AN-01	No	TCGA	TCGA
626	1	65	LumB	1	0	1		0		AgilentG4502A_07_3		626			0	331	TCGA-E2-A15L-01	No	TCGA	TCGA
707	1	51	LumA	1	0	1		1		AgilentG4502A_07_3		707			0	586	TCGA-E2-A153-01	No	TCGA	TCGA
336	1	66	LumB	1	0	1		0		AgilentG4502A_07_3		336			0	234	TCGA-E2-A15M-01	No	TCGA	TCGA
785	1	80	Basal	0	0			1		AgilentG4502A_07_3					1	785	TCGA-BH-A1F0-01	No	TCGA	TCGA
3296	0	47	Basal	0	0	0		0		AgilentG4502A_07_3		3296			0	1881	TCGA-AR-A1AI-01	No	TCGA	TCGA
1004	1	74	LumA	1	0	1		1		AgilentG4502A_07_3		1004			0	911	TCGA-E2-A1B4-01	No	TCGA	TCGA
1163	1	50	LumA	1	0	1		1		AgilentG4502A_07_3		1163			0	974	TCGA-E2-A14Q-01	No	TCGA	TCGA
2403	0	41	LumA	1	0	1		1		AgilentG4502A_07_3		2403			0	1170	TCGA-BH-A0DT-01	No	TCGA	TCGA
1434	1	37	Basal	0	0	0		1		AgilentG4502A_07_3		1434			0	1350	TCGA-E2-A14N-01	No	TCGA	TCGA
811	1	50	LumB	1		1		1		AgilentG4502A_07_3					1	811	TCGA-BH-A18L-01	No	TCGA	TCGA
332	1	48	Her2	0	1	1		0		AgilentG4502A_07_3		332			0	0	TCGA-C8-A1HF-01	No	TCGA	TCGA
630	1	40	LumA							AgilentG4502A_07_3		630			0	517	TCGA-E2-A15E-06	No	TCGA	TCGA
1631	1	50	Her2	0	1	0		1		AgilentG4502A_07_3		1631			0	1271	TCGA-E2-A1B0-01	No	TCGA	TCGA
3021	0	49	Basal	0	0	0		0		AgilentG4502A_07_3		3021			0	1309	TCGA-AR-A1AQ-01	No	TCGA	TCGA
1563	1	72	LumB	1	1	1		1		AgilentG4502A_07_3					1	1563	TCGA-BH-A18U-01	No	TCGA	TCGA
912	1	63	LumA	1	0	1		1		AgilentG4502A_07_3		912			0	673	TCGA-BH-A0DI-01	No	TCGA	TCGA
2612	0	55	LumA	1	0	1		1		AgilentG4502A_07_3		2612			0	1640	TCGA-BH-A0BS-01	No	TCGA	TCGA
2868	0	39	LumA	1	0	1		1		AgilentG4502A_07_3		2868			0	1409	TCGA-AR-A1AU-01	No	TCGA	TCGA
1914	0	45	LumB	1	0	1		0		AgilentG4502A_07_3		1914			0	746	TCGA-BH-A0AU-01	No	TCGA	TCGA
393	1	38	LumA	1	1	1		1		AgilentG4502A_07_3		393			0	42	TCGA-E2-A15H-01	No	TCGA	TCGA
984	1	46	Basal	1	0	1		0		AgilentG4502A_07_3		984			0	774	TCGA-E2-A1B5-01	No	TCGA	TCGA
1042	1	53	Her2	1	1	1		1		AgilentG4502A_07_3		1042			0	748	TCGA-E2-A14V-01	No	TCGA	TCGA
501	1	63	LumA	1	0	1		0		AgilentG4502A_07_3		501			0	297	TCGA-E2-A1BC-01	No	TCGA	TCGA
275	1	58	LumB	1	0	1		1		AgilentG4502A_07_3		275			0	34	TCGA-E2-A15K-01	No	TCGA	TCGA
345	1	50	LumB	1	0	1		0		AgilentG4502A_07_3		345			0	0	TCGA-C8-A1HG-01	No	TCGA	TCGA
554	1	76	LumA	1	0	1		0		AgilentG4502A_07_3		554			0	315	TCGA-E2-A15G-01	No	TCGA	TCGA
1476	1	44	LumA		0			1		AgilentG4502A_07_3		1476			0	0	TCGA-C8-A12Y-01	No	TCGA	TCGA
1133	1	53	LumA	1	0	1		0		AgilentG4502A_07_3		1133			0	317	TCGA-E2-A1BD-01	No	TCGA	TCGA
1640	1	51	LumA	1	0	1		0		AgilentG4502A_07_3		1640			0	463	TCGA-E2-A15J-01	No	TCGA	TCGA
450	1	43	Basal	0	0	0		1		AgilentG4502A_07_3		450			0	450	TCGA-E2-A158-01	No	TCGA	TCGA
1611	1	31	LumA	1	0	1		0		AgilentG4502A_07_3		1611			0	856	TCGA-BH-A0HA-01	No	TCGA	TCGA
1246	1	79	Her2	0	1	0		1		AgilentG4502A_07_3		1246			0	487	TCGA-E2-A14P-01	No	TCGA	TCGA
1644	1	78	LumA	1	0	1		0		AgilentG4502A_07_3		1644			0	525	TCGA-BH-A0DO-01	No	TCGA	TCGA
1093	1	53	LumA	1	0	1		1		AgilentG4502A_07_3		1093			0	220	TCGA-BH-A18I-01	No	TCGA	TCGA
867	1	44	LumA	0	0	0		0		AgilentG4502A_07_3		867			0	338	TCGA-E2-A1B6-01	No	TCGA	TCGA
3159	0	70	LumA	1	0	1		0		AgilentG4502A_07_3		3159			0	1558	TCGA-AR-A1AK-01	No	TCGA	TCGA
966	1	56	Her2	1	1	0		0		AgilentG4502A_07_3		966			0	588	TCGA-E2-A152-01	No	TCGA	TCGA
1001	1	50	LumB	1	0	1		0		AgilentG4502A_07_3		1001			0	268	TCGA-BH-A18F-01	No	TCGA	TCGA
1123	1	61	LumA	1	0	1		1		AgilentG4502A_07_3		1123			0	1338	TCGA-BH-A0C1-01	No	TCGA	TCGA
765	1	44	LumB	1	0	1		1		AgilentG4502A_07_3		765			0	387	TCGA-A7-A13F-01	No	TCGA	TCGA
640	1	58	LumB	1	0	0		1		AgilentG4502A_07_3		640			0	553	TCGA-E2-A155-01	No	TCGA	TCGA
2109	0	35	Basal	1	1	1		0		AgilentG4502A_07_3		2109			0	688	TCGA-E2-A14Y-01	No	TCGA	TCGA
556	1	62	Basal	1	0	0		1		AgilentG4502A_07_3		556			0	326	TCGA-A7-A13E-01	No	TCGA	TCGA
1694	1	38	LumB	0	0	0		1		AgilentG4502A_07_3					1	1694	TCGA-BH-A1EW-01	No	TCGA	TCGA
710	1	45	LumB							AgilentG4502A_07_3		710			0	502	TCGA-E2-A15A-06	No	TCGA	TCGA
630	1	40	LumA	1	1	1		1		AgilentG4502A_07_3		630			0	517	TCGA-E2-A15E-01	No	TCGA	TCGA
2632	0	65	LumA	1	0	1		0		AgilentG4502A_07_3		2632			0	1072	TCGA-AR-A1AW-01	No	TCGA	TCGA
2674	0	47	LumB	1	0	0		0		AgilentG4502A_07_3		2674			0	1464	TCGA-BH-A0C3-01	No	TCGA	TCGA
2136	0	40	LumB	1	0	1		1		AgilentG4502A_07_3		2136			0	1471	TCGA-BH-A0B5-01	No	TCGA	TCGA
2762	0	46	Basal	1	0	1		0		AgilentG4502A_07_3					1	2762	TCGA-BH-A18K-01	No	TCGA	TCGA
965	1	46	Basal	0	0	1		0		AgilentG4502A_07_3		965			0	267	TCGA-A7-A13D-01	No	TCGA	TCGA
1864	0	68	LumB	1	0	1		1		AgilentG4502A_07_3		1864			0	1295	TCGA-AR-A1AV-01	No	TCGA	TCGA
0	1	65	LumA	1	0	1		1		AgilentG4502A_07_3					0	0	TCGA-C8-A133-01	No	TCGA	TCGA
224	1	70	LumA	0	0	0		0		AgilentG4502A_07_3					1	224	TCGA-BH-A18T-01	No	TCGA	TCGA
1692	1	44	LumA	1	0	1		0		AgilentG4502A_07_3		1692			0	411	TCGA-E2-A15I-01	No	TCGA	TCGA
2365	0	56	LumA	1	0	1		1		AgilentG4502A_07_3		2365			0	1386	TCGA-BH-A0BT-01	No	TCGA	TCGA
343	1	40	LumA	1	0	1		1		AgilentG4502A_07_3		343			0	2	TCGA-C8-A1HI-01	Yes	TCGA	TCGA
3072	0	83	Basal	1	0	0		0		AgilentG4502A_07_3		3072			0	1604	TCGA-AR-A1AJ-01	No	TCGA	TCGA
1141	1	50	Her2		1	0		1		AgilentG4502A_07_3					1	1141	TCGA-BH-A18R-01	No	TCGA	TCGA
1026	1	65	Basal	0	0	0		0		AgilentG4502A_07_3		1026			0	614	TCGA-AR-A1AY-01	No	TCGA	TCGA
2486	0	58	LumB	1	1	1		1		AgilentG4502A_07_3		2486			0	1393	TCGA-BH-A0DD-01	No	TCGA	TCGA
1692	1	56	Basal	0	0	0		1		AgilentG4502A_07_3					1	1692	TCGA-BH-A18Q-01	No	TCGA	TCGA
1928	0	46	LumA	1	0	1		0		AgilentG4502A_07_3		1928			0	1149	TCGA-BH-A0H3-01	No	TCGA	TCGA
2197	0	54	LumA	1	0	1		0		AgilentG4502A_07_3		2197			0	1085	TCGA-BH-A0BO-01	No	TCGA	TCGA
1919	0	47	LumA	1	0	1		1		AgilentG4502A_07_3		1919			0	867	TCGA-BH-A0AZ-01	No	TCGA	TCGA
726	1	61	LumA	1	0	1		0		AgilentG4502A_07_3		726			0	481	TCGA-E2-A156-01	No	TCGA	TCGA
1272	1	62	Her2	1	1	1		0		AgilentG4502A_07_3		1272			1	1272	TCGA-AR-A1AT-01	No	TCGA	TCGA
149	1	81	Basal	0	0	0		0		AgilentG4502A_07_3		149			0	61	TCGA-BH-A18G-01	No	TCGA	TCGA
710	1	45	LumB	1	0	1		1		AgilentG4502A_07_3		710			0	502	TCGA-E2-A15A-01	No	TCGA	TCGA
2856	0	80	LumA	1	0	1		0		AgilentG4502A_07_3		2856			0	1215	TCGA-AR-A1AP-01	No	TCGA	TCGA
2520	0	55	LumA	1	0	1		0		AgilentG4502A_07_3					1	2520	TCGA-BH-A1ET-01	No	TCGA	TCGA
921	1	60	Her2	1	0	0		0		AgilentG4502A_07_3					1	921	TCGA-BH-A18P-01	No	TCGA	TCGA
2207	0	39	LumA	1	1	1		1		AgilentG4502A_07_3					1	2207	TCGA-BH-A18M-01	No	TCGA	TCGA
2971	0	60	LumA	1	0	1		1		AgilentG4502A_07_3		2971			0	1485	TCGA-AR-A1AL-01	No	TCGA	TCGA
2041	0	30	LumA	1	0	0		0		AgilentG4502A_07_3		2041			0	713	TCGA-BH-A0DG-01	No	TCGA	TCGA
375	1	74	LumB	1	0	1		0		AgilentG4502A_07_3		375			0	6	TCGA-C8-A1HM-01	No	TCGA	TCGA
2798	0	68	LumA	1	0	1		1		AgilentG4502A_07_3					1	2798	TCGA-BH-A1EO-01	No	TCGA	TCGA
394	1	56	LumB	1		1		0		AgilentG4502A_07_3		394			0	2	TCGA-C8-A1HN-01	No	TCGA	TCGA
2255	0	59	LumB	1	0	1		1		AgilentG4502A_07_3		2255			0	1492	TCGA-BH-A0BZ-01	No	TCGA	TCGA
1555	1	48	Basal	0	0	0		1		AgilentG4502A_07_3					1	1555	TCGA-BH-A18V-01	No	TCGA	TCGA
694	1	61	LumA	1	0	1		0		AgilentG4502A_07_3		694			0	496	TCGA-E2-A15C-01	No	TCGA	TCGA
317	1	38	LumB	1	1	0		1		AgilentG4502A_07_3		317			0	2	TCGA-C8-A1HL-01	No	TCGA	TCGA
1286	1	83	LumA	1	0	1		0		AgilentG4502A_07_3					1	1286	TCGA-BH-A1EU-01	No	TCGA	TCGA
3102	0	50	Her2	0	1	0		1		AgilentG4502A_07_3		3102			0	1948	TCGA-A2-A04W-01	No	TCGA	TCGA
1842	0	36	Basal	0	0	0		0		AgilentG4502A_07_3		1842			0	1471	TCGA-AO-A12F-01	No	TCGA	TCGA
437	1	59	LumA	1	0	1		0		AgilentG4502A_07_3					0	437	TCGA-A1-A0SD-01	No	TCGA	TCGA
385	1	49	LumB	1	0	1		1		AgilentG4502A_07_3		385			0	0	TCGA-C8-A12W-01	No	TCGA	TCGA
425	1	74	Basal	0	0	0		0		AgilentG4502A_07_3		425			0	425	TCGA-D8-A142-01	No	TCGA	TCGA
385	1	62	LumB	1	0	1		1		AgilentG4502A_07_3		385			0	0	TCGA-C8-A12X-01	No	TCGA	TCGA
2348	0	73	LumA	1	0	1		1		AgilentG4502A_07_3		2348			0	2298	TCGA-A2-A0CS-01	No	TCGA	TCGA
2489	0	53	LumA	1	0	1		1		AgilentG4502A_07_3		2489			0	1405	TCGA-BH-A0E9-01	No	TCGA	TCGA
2965	0	58	LumA	1	0	1		0		AgilentG4502A_07_3		2965			1	2965	TCGA-B6-A0WS-01	No	TCGA	TCGA
1085	1	62	Basal	0	0	0		0		AgilentG4502A_07_3		1085			0	373	TCGA-A7-A0DA-01	No	TCGA	TCGA
1359	1	76	LumB	1	0	1		1		AgilentG4502A_07_3		1359			0	1172	TCGA-E2-A14O-01	No	TCGA	TCGA
972	1	55	Basal	0	0	0		1		AgilentG4502A_07_3		972			0	692	TCGA-E2-A14X-01	No	TCGA	TCGA
1728	1	52	LumB	1	0	1		0		AgilentG4502A_07_3		1728			0	362	TCGA-D8-A13Y-01	No	TCGA	TCGA
380	1	54	Her2	1	1	0		1		AgilentG4502A_07_3		380			0	7	TCGA-C8-A138-01	No	TCGA	TCGA
526	1	47	LumA	1	0	1		0		AgilentG4502A_07_3		526			0	315	TCGA-E2-A15D-01	No	TCGA	TCGA
2190	0	52	LumA	1	0	1		0		AgilentG4502A_07_3		2190			0	1127	TCGA-A2-A0ES-01	No	TCGA	TCGA
2296	0	76	LumA	1	0	1		0		AgilentG4502A_07_3		2296			0	1481	TCGA-BH-A0BP-01	No	TCGA	TCGA
2558	0	46	Basal	0	0	0		1		AgilentG4502A_07_3		2558			0	1138	TCGA-AR-A0TS-01	No	TCGA	TCGA
1353	1	53	LumA	1	0	1		1		AgilentG4502A_07_3		1353			0	904	TCGA-A2-A0EW-01	No	TCGA	TCGA
431	1	51	Basal	0	0	0		0		AgilentG4502A_07_3		431			0	431	TCGA-D8-A143-01	No	TCGA	TCGA
410	1	80	LumA	1	0	1		1		AgilentG4502A_07_3		410			0	410	TCGA-D8-A145-01	No	TCGA	TCGA
1873	0	42	LumA	1	0	1		0		AgilentG4502A_07_3		1873			0	875	TCGA-A2-A0D3-01	No	TCGA	TCGA
1516	1	37	LumB	1	0	1		1		AgilentG4502A_07_3		1516			0	569	TCGA-A2-A0T3-01	No	TCGA	TCGA
1820	1	52	Basal	0	0	0		0		AgilentG4502A_07_3		1820			0	1180	TCGA-BH-A0AV-01	No	TCGA	TCGA
2477	0	56	LumA	1	0	1		0		AgilentG4502A_07_3		2477			0	1427	TCGA-BH-A0B0-01	No	TCGA	TCGA
591	1	68	LumA	1	0	1		0		AgilentG4502A_07_3		591			0	325	TCGA-E2-A154-01	No	TCGA	TCGA
762	1	50	Basal	0	0	0		0		AgilentG4502A_07_3		762			0	515	TCGA-E2-A159-01	No	TCGA	TCGA
658	1	64	LumA	1	0	1		0		AgilentG4502A_07_3		658			0	468	TCGA-E2-A15F-01	No	TCGA	TCGA
403	1	62	LumB	1	1	1		1		AgilentG4502A_07_3		403			0	403	TCGA-D8-A140-01	No	TCGA	TCGA
3011	0	41	LumA	1	0	1		1		AgilentG4502A_07_3		3011			0	1929	TCGA-A2-A0CV-01	No	TCGA	TCGA
3112	0	47	LumA	1	0	1		0		AgilentG4502A_07_3		3112			0	2754	TCGA-AO-A12A-01	No	TCGA	TCGA
3283	0	67	LumB	1	0	1		1		AgilentG4502A_07_3		3283			0	1947	TCGA-A2-A0CW-01	No	TCGA	TCGA
4354	0	66	LumA	1	0	1		0		AgilentG4502A_07_3		4354			0	3188	TCGA-A2-A04N-01	No	TCGA	TCGA
428	1	34	LumB	1	0	0		1		AgilentG4502A_07_3		428			0	274	TCGA-E2-A15S-01	No	TCGA	TCGA
584	1	45	Basal	0	0	0		0		AgilentG4502A_07_3		584			0	2	TCGA-D8-A147-01	No	TCGA	TCGA
92	1	41	LumB	1	0	1		0		AgilentG4502A_07_3		92			0	1229	TCGA-E2-A10A-01	No	TCGA	TCGA
1926	0	51	LumA	1	0	1		1		AgilentG4502A_07_3		1926			0	743	TCGA-BH-A0EI-01	No	TCGA	TCGA
2372	0	62	LumA	1	0	1		0		AgilentG4502A_07_3		2372			0	948	TCGA-BH-A0DE-01	No	TCGA	TCGA
136	1	34	Her2	0	1	0		1		AgilentG4502A_07_3		136			0	3	TCGA-C8-A137-01	No	TCGA	TCGA
6456	0	51	Her2	1	1	1		0		AgilentG4502A_07_3		6456			0	5748	TCGA-B6-A0RH-01	No	TCGA	TCGA
2371	0	71	Basal	0	0	0		0		AgilentG4502A_07_3		2371			0	355	TCGA-BH-A0BW-01	No	TCGA	TCGA
1871	0	73	Basal	0	0	0		0		AgilentG4502A_07_3		1871			0	756	TCGA-BH-A0BG-01	No	TCGA	TCGA
385	1	50	LumA	1		1		0		AgilentG4502A_07_3		385			0	0	TCGA-C8-A12O-01	No	TCGA	TCGA
2381	0	64	Basal	1	0	0		0		AgilentG4502A_07_3		2381			0	1467	TCGA-BH-A0DL-01	No	TCGA	TCGA
2156	0	62	LumA	1	0	1		0		AgilentG4502A_07_3		2156			0	1442	TCGA-BH-A0DX-01	No	TCGA	TCGA
4267	0	68	LumA	1	0	1		0		AgilentG4502A_07_3		4267			1	4273	TCGA-B6-A0RQ-01	No	TCGA	TCGA
595	1	61	LumA	1	0	1		0		AgilentG4502A_07_3		595			0	315	TCGA-E2-A15P-01	No	TCGA	TCGA
1620	1	45	LumA	1	0	1		0		AgilentG4502A_07_3		1620			0	1080	TCGA-BH-A0H5-01	No	TCGA	TCGA
1351	1	41	LumA	1	0	1		0		AgilentG4502A_07_3		1351			0	886	TCGA-AO-A03V-01	No	TCGA	TCGA
991	1	72	LumA	1	0	1		1		AgilentG4502A_07_3		991			1	993	TCGA-BH-A0EA-01	No	TCGA	TCGA
370	1	52	Her2	1		1		1		AgilentG4502A_07_3		370			0	0	TCGA-C8-A130-01	No	TCGA	TCGA
1563	1	65	LumB	1	0	1		0		AgilentG4502A_07_3		1563			0	267	TCGA-E2-A15T-01	No	TCGA	TCGA
1210	1	89	LumA	1	0	1		0		AgilentG4502A_07_3		1210			0	395	TCGA-E2-A15O-01	No	TCGA	TCGA
2559	0	42	Her2	1	1	1		1		AgilentG4502A_07_3		2559			0	1733	TCGA-BH-A0B7-01	No	TCGA	TCGA
2515	0	43	Her2	0	1	0		1		AgilentG4502A_07_3		2515			0	1948	TCGA-AO-A12D-01	No	TCGA	TCGA
3015	0	37	Her2	1	0	1		1		AgilentG4502A_07_3		3015			0	1963	TCGA-A2-A0CL-01	No	TCGA	TCGA
2767	0	48	LumB	1	1	0		1		AgilentG4502A_07_3		2767			0	1305	TCGA-BH-A0C7-01	No	TCGA	TCGA
385	1	46	LumB	1	0	1		1		AgilentG4502A_07_3		385			0	0	TCGA-C8-A12U-01	No	TCGA	TCGA
670	1	47	Basal	0	0	0		0		AgilentG4502A_07_3					0	670	TCGA-A2-A04U-01	No	TCGA	TCGA
385	1	55	Basal	0	0	0		0		AgilentG4502A_07_3		385			0	0	TCGA-C8-A12V-01	No	TCGA	TCGA
363	1	67	Her2	0	1	0		0		AgilentG4502A_07_3		363			0	0	TCGA-C8-A12L-01	No	TCGA	TCGA
383	1	52	Basal	0	0	0		0		AgilentG4502A_07_3		383			0	0	TCGA-C8-A134-01	No	TCGA	TCGA
1363	1	49	LumA	1	0	1		0		AgilentG4502A_07_3		1363			0	558	TCGA-BH-A0W7-01	No	TCGA	TCGA
635	1	51	Her2	0	0	0		1		AgilentG4502A_07_3		635			0	210	TCGA-D8-A13Z-01	No	TCGA	TCGA
358	1	58	LumA	1	0	1		0		AgilentG4502A_07_3		358			0	0	TCGA-C8-A12N-01	No	TCGA	TCGA
358	1	55	Her2	0	1	0		1		AgilentG4502A_07_3		358			0	0	TCGA-C8-A12P-01	No	TCGA	TCGA
2330	0	59	LumA	1	0	1		0		AgilentG4502A_07_3		2330			0	1632	TCGA-BH-A0BR-01	No	TCGA	TCGA
188	1	64	LumA	1	0	1		0		AgilentG4502A_07_3		188			0	518	TCGA-E2-A14Z-01	No	TCGA	TCGA
1732	1	64	LumA	1	0	1		1		AgilentG4502A_07_3		1732			0	330	TCGA-E2-A15R-01	No	TCGA	TCGA
544	1	54	LumB	1	0	0		0		AgilentG4502A_07_3		544			1	1699	TCGA-AR-A0TY-01	No	TCGA	TCGA
1709	1	39	LumA	1	0	1		0		AgilentG4502A_07_3		1709			0	826	TCGA-BH-A0BQ-01	No	TCGA	TCGA
383	1	56	LumA	1	1	1		1		AgilentG4502A_07_3		383			0	0	TCGA-C8-A132-01	No	TCGA	TCGA
2278	0	35	Basal	0	0	0		0		AgilentG4502A_07_3		2278			0	1339	TCGA-BH-A0BL-01	No	TCGA	TCGA
0	1	78	Her2	0	1	0		1		AgilentG4502A_07_3					0	0	TCGA-C8-A12Q-01	No	TCGA	TCGA
3945	0	54	LumA	1	0	1		0		AgilentG4502A_07_3		3945			1	3945	TCGA-B6-A0X0-01	No	TCGA	TCGA
0	1	43	Her2	1	1	1		0		AgilentG4502A_07_3					0	0	TCGA-C8-A12T-01	No	TCGA	TCGA
0	1	80	Basal		0			1		AgilentG4502A_07_3					0	0	TCGA-C8-A12K-01	No	TCGA	TCGA
411	1	82	Basal	0	0	0		1		AgilentG4502A_07_3		411			0	0	TCGA-C8-A131-01	No	TCGA	TCGA
358	1	70	LumB	1		0		0		AgilentG4502A_07_3		358			0	0	TCGA-C8-A12M-01	No	TCGA	TCGA
2311	0	52	LumA	1	0	1		0		AgilentG4502A_07_3		2311			0	890	TCGA-E2-A14T-01	No	TCGA	TCGA
393	1	64	Her2	0	1	0		1		AgilentG4502A_07_3		393			0	0	TCGA-C8-A135-01	No	TCGA	TCGA
3418	0	81	LumA	1	0	1		1		AgilentG4502A_07_3					1	3418	TCGA-B6-A0IH-01	No	TCGA	TCGA
4052	0	36	Basal	0	0	0		1		AgilentG4502A_07_3		4052			0	185	TCGA-AR-A0U1-01	No	TCGA	TCGA
626	1	40	LumA	1	0	1		1		AgilentG4502A_07_3		626			0	113	TCGA-D8-A141-01	No	TCGA	TCGA
382	1	45	Her2	0	1	0		1		AgilentG4502A_07_3		382			0	0	TCGA-C8-A12Z-01	No	TCGA	TCGA
971	1	62	Basal	0	0	0		0		AgilentG4502A_07_3		971			0	845	TCGA-E2-A14R-01	No	TCGA	TCGA
1234	1	69	LumA	1	0	1		0		AgilentG4502A_07_3		1234			0	862	TCGA-AO-A12H-01	No	TCGA	TCGA
227	1	41	Basal	0	0	0		0		AgilentG4502A_07_3		227			0	197	TCGA-AN-A0AL-01	No	TCGA	TCGA
640	1	64	LumA	1	0	1		1		AgilentG4502A_07_3		640			0	640	TCGA-A8-A0A6-01	No	TCGA	TCGA
77	1	71	LumA	1	0	1		1		AgilentG4502A_07_3					0	77	TCGA-BH-A0DS-01	No	TCGA	TCGA
2184	0	40	LumB	1	1	1		1		AgilentG4502A_07_3		2184			0	1826	TCGA-AO-A0JM-01	No	TCGA	TCGA
328	1	62	LumA	1	0	1		1		AgilentG4502A_07_3					0	328	TCGA-BH-A0GZ-01	No	TCGA	TCGA
1683	1	59	Basal	0	0	0		1		AgilentG4502A_07_3		1683			0	1319	TCGA-AO-A0JL-01	No	TCGA	TCGA
461	1	69	LumB	1	0	1		0		AgilentG4502A_07_3					0	461	TCGA-BH-A0H0-01	No	TCGA	TCGA
489	1	63	Her2	0	0	0		1		AgilentG4502A_07_3		489			1	571	TCGA-B6-A0IK-01	No	TCGA	TCGA
7777	0	61	Basal	0	0	0		0		AgilentG4502A_07_3		7777			0	6434	TCGA-B6-A0RE-01	No	TCGA	TCGA
2289	0	71	LumB	1	0	0		0		AgilentG4502A_07_3		2289			0	2288	TCGA-A2-A0CT-01	No	TCGA	TCGA
1100	1	44	LumA	1	0	1		1		AgilentG4502A_07_3		1100			0	7125	TCGA-B6-A0RI-01	No	TCGA	TCGA
476	1	60	LumA	1	0	1		0		AgilentG4502A_07_3					0	476	TCGA-BH-A0DP-01	No	TCGA	TCGA
2190	0	59	LumB	1	0	1		1		AgilentG4502A_07_3		2190			0	1813	TCGA-AO-A0JD-01	No	TCGA	TCGA
133	1	38	Basal	0	0	0		1		AgilentG4502A_07_3					0	133	TCGA-BH-A0E0-01	No	TCGA	TCGA
1547	1	64	LumB	1	0	1		0		AgilentG4502A_07_3		1547			0	1547	TCGA-AO-A0JC-01	No	TCGA	TCGA
727	1	77	LumA	1	0	1		0		AgilentG4502A_07_3					0	727	TCGA-BH-A0HF-01	No	TCGA	TCGA
143	1	36	LumA	1	0	1		1		AgilentG4502A_07_3		143			0	346	TCGA-AO-A0JA-01	No	TCGA	TCGA
435	1	49	LumA	1	0	1		1		AgilentG4502A_07_3					0	435	TCGA-BH-A0E2-01	No	TCGA	TCGA
1572	1	44	Basal	0	0	0		0		AgilentG4502A_07_3		1572			0	1572	TCGA-BH-A0B9-01	No	TCGA	TCGA
1545	1	60	Her2	1		0		0		AgilentG4502A_07_3		1545			0	867	TCGA-BH-A0HY-01	No	TCGA	TCGA
829	1	54	LumA	1	0	1		1		AgilentG4502A_07_3					0	829	TCGA-BH-A0HX-01	No	TCGA	TCGA
1148	1	66	LumA	1	0	1		1		AgilentG4502A_07_3		1148			0	1148	TCGA-BH-A0B1-01	No	TCGA	TCGA
2442	0	34	Her2	1	0	1		1		AgilentG4502A_07_3		2442			0	2442	TCGA-AO-A03L-01	No	TCGA	TCGA
477	1	52	LumA	1	0	1		1		AgilentG4502A_07_3					0	477	TCGA-BH-A0E1-01	No	TCGA	TCGA
1569	1	64	LumA	1	0	1		0		AgilentG4502A_07_3		1569			0	1569	TCGA-BH-A0B8-01	No	TCGA	TCGA
1887	0	54	LumA	1	0	1		1		AgilentG4502A_07_3		1887			0	1512	TCGA-AO-A0JJ-01	No	TCGA	TCGA
622	1	56	Her2	1	1	0		1		AgilentG4502A_07_3		622			0	622	TCGA-BH-A0AW-01	No	TCGA	TCGA
747	1	82	LumA	1	0	1		0		AgilentG4502A_07_3					0	747	TCGA-BH-A0H6-01	No	TCGA	TCGA
1980	0	68	LumA	1	0	1		1		AgilentG4502A_07_3		1980			0	354	TCGA-AO-A0JF-01	No	TCGA	TCGA
1139	1	37	LumA	1	0	0		0		AgilentG4502A_07_3		1139			0	272	TCGA-A7-A0D9-01	No	TCGA	TCGA
806	1	55	LumA	1	0	1		0		AgilentG4502A_07_3					0	806	TCGA-BH-A0HB-01	No	TCGA	TCGA
1528	1	56	LumB	1	0	0		1		AgilentG4502A_07_3		1528			0	1172	TCGA-AO-A0JI-01	No	TCGA	TCGA
2335	0	53	Her2	0	1	0		1		AgilentG4502A_07_3		2335			0	1965	TCGA-AO-A0JE-01	No	TCGA	TCGA
2082	0	26	LumA	0	0	0		0		AgilentG4502A_07_3		2082			0	2082	TCGA-B6-A0RG-01	No	TCGA	TCGA
1157	1	83	LumA	1	0	1		0		AgilentG4502A_07_3		1157			0	1157	TCGA-A8-A0AD-01	No	TCGA	TCGA
1876	0	54	LumA	1	0	0		1		AgilentG4502A_07_3		1876			0	1117	TCGA-BH-A0BM-01	No	TCGA	TCGA
923	1	67	LumA	1	0	1		1		AgilentG4502A_07_3					0	923	TCGA-BH-A0GY-01	No	TCGA	TCGA
701	1	65	LumA	1	0	1		1		AgilentG4502A_07_3					0	701	TCGA-BH-A0H7-01	No	TCGA	TCGA
660	1	41	LumA	1	0	1		1		AgilentG4502A_07_3					0	660	TCGA-BH-A0BJ-01	No	TCGA	TCGA
1043	1	79	LumA	1	0	1		0		AgilentG4502A_07_3		1043			0	1043	TCGA-A2-A0EU-01	No	TCGA	TCGA
762	1	45	LumA	1	0	1		1		AgilentG4502A_07_3		762			0	942	TCGA-A8-A08O-01	No	TCGA	TCGA
1132	1	51	LumA	1	0	1		1		AgilentG4502A_07_3		1132			0	1132	TCGA-BH-A0BA-01	No	TCGA	TCGA
423	1	49	LumA	1	0	1		0		AgilentG4502A_07_3					0	423	TCGA-BH-A0DK-01	No	TCGA	TCGA
1247	1	69	LumA	1	0	1		0		AgilentG4502A_07_3					0	1247	TCGA-BH-A0H9-01	No	TCGA	TCGA
178	1	81	LumA	1	0	0		1		AgilentG4502A_07_3					0	178	TCGA-BH-A0HK-01	No	TCGA	TCGA
1270	1	62	LumB	1	1	1		1		AgilentG4502A_07_3					0	1270	TCGA-BH-A0C0-01	No	TCGA	TCGA
1203	1	53	Basal	0	0	0		1		AgilentG4502A_07_3		1203			0	1203	TCGA-BH-A0B3-01	No	TCGA	TCGA
1972	0	64	Her2	1	1	1		1		AgilentG4502A_07_3		1972			0	15	TCGA-AR-A0TX-01	No	TCGA	TCGA
3009	0	50	LumA	1	0	1		1		AgilentG4502A_07_3		3009			0	739	TCGA-AR-A0TW-01	No	TCGA	TCGA
4275	0	43	Basal	1	0	0		0		AgilentG4502A_07_3		4275			0	2392	TCGA-AR-A0TP-01	No	TCGA	TCGA
2787	0	73	LumA	1	0	1		1		AgilentG4502A_07_3		2787			1	3126	TCGA-B6-A0RP-01	No	TCGA	TCGA
2373	0	57	LumA	1	0	1		0		AgilentG4502A_07_3		2373			1	2373	TCGA-B6-A0RM-01	No	TCGA	TCGA
2288	0	66	LumB	1	0	1		0		AgilentG4502A_07_3		2288			0	904	TCGA-AR-A0TV-01	No	TCGA	TCGA
160	1	68	LumA	1	0	1		1		AgilentG4502A_07_3		160			1	160	TCGA-AR-A0TR-01	No	TCGA	TCGA
575	1	50	LumA	1	0	1		0		AgilentG4502A_07_3		575			0	575	TCGA-A2-A0T6-01	No	TCGA	TCGA
1534	1	48	Basal	0	0	0		0		AgilentG4502A_07_3		1534			0	1288	TCGA-A2-A0SX-01	No	TCGA	TCGA
619	1	78	LumA	1	0	1		0		AgilentG4502A_07_3					0	619	TCGA-BH-A0HI-01	No	TCGA	TCGA
240	1	66	Basal	0	0	0		1		AgilentG4502A_07_3					1	240	TCGA-A2-A0T2-01	No	TCGA	TCGA
3316	0	53	LumB	1	0	0		1		AgilentG4502A_07_3		3316			0	1679	TCGA-AR-A0TT-01	No	TCGA	TCGA
2991	0	27	LumB	1	1	0		1		AgilentG4502A_07_3		2991			0	1500	TCGA-AR-A0TQ-01	No	TCGA	TCGA
624	1	62	LumB	1	0	1		0		AgilentG4502A_07_3		624			0	624	TCGA-A2-A0T4-01	No	TCGA	TCGA
1313	1	43	LumB	1	0	1		1		AgilentG4502A_07_3		1313			0	1313	TCGA-AR-A0TZ-01	No	TCGA	TCGA
2469	0	60	LumB	1	0	1		0		AgilentG4502A_07_3		2469			1	2469	TCGA-B6-A0RL-01	No	TCGA	TCGA
426	1	39	LumA	1	0	1		1		AgilentG4502A_07_3					0	426	TCGA-A1-A0SJ-01	No	TCGA	TCGA
4929	0	71	LumA	1	0	1		1		AgilentG4502A_07_3		4929			0	4928	TCGA-B6-A0RO-01	No	TCGA	TCGA
2041	0	38	Her2	0	0	0		0		AgilentG4502A_07_3		2041			1	3062	TCGA-B6-A0RS-01	No	TCGA	TCGA
852	1	67	Basal	0	0	0		1		AgilentG4502A_07_3					0	852	TCGA-A1-A0SO-01	No	TCGA	TCGA
518	1	42	Her2	1	0	1		1		AgilentG4502A_07_3		518			0	517	TCGA-A8-A075-01	No	TCGA	TCGA
8008	0	60	LumA	0	0	0		0		AgilentG4502A_07_3		8008			0	5261	TCGA-B6-A0RN-01	No	TCGA	TCGA
798	1	49	LumA	1	0	1		1		AgilentG4502A_07_3		798			0	449	TCGA-AO-A0JG-01	No	TCGA	TCGA
8605	0	49	Basal	0	0	0		0		AgilentG4502A_07_3		8605			0	3991	TCGA-B6-A0RU-01	No	TCGA	TCGA
1437	1	39	LumA	0	0	1		0		AgilentG4502A_07_3					0	1437	TCGA-A1-A0SH-01	No	TCGA	TCGA
631	1	51	LumA	1	0	1		0		AgilentG4502A_07_3		631			0	631	TCGA-A2-A0T7-01	No	TCGA	TCGA
533	1	59	Basal	0	0	0		1		AgilentG4502A_07_3		533			0	533	TCGA-A2-A0T0-01	No	TCGA	TCGA
531	1	39	LumA	1	0	1		0		AgilentG4502A_07_3		531			0	531	TCGA-A2-A0T5-01	No	TCGA	TCGA
170	1	59	Basal	0	0	0		0		AgilentG4502A_07_3					0	170	TCGA-BH-A0RX-01	No	TCGA	TCGA
1364	1	82	LumB	1	0	0		1		AgilentG4502A_07_3					1	1364	TCGA-A2-A0SW-01	No	TCGA	TCGA
974	1	60	LumA	1	0	1		1		AgilentG4502A_07_3					0	974	TCGA-BH-A0BC-01	No	TCGA	TCGA
521	1	55	Her2	0	1	0		1		AgilentG4502A_07_3		521			0	520	TCGA-A2-A0T1-01	No	TCGA	TCGA
2721	0	39	Basal	0	0	0		1		AgilentG4502A_07_3		2721			0	2721	TCGA-B6-A0RT-01	No	TCGA	TCGA
825	1	63	LumB	1	0	1		1		AgilentG4502A_07_3					1	825	TCGA-A2-A0SV-01	No	TCGA	TCGA
242	1	77	LumB	1	1	0		0		AgilentG4502A_07_3					0	242	TCGA-A1-A0SM-01	No	TCGA	TCGA
1662	1	66	LumA	1	0	1		0		AgilentG4502A_07_3		1662			0	1661	TCGA-A2-A0SU-01	No	TCGA	TCGA
1320	1	56	LumA	1	0	1		0		AgilentG4502A_07_3					0	1320	TCGA-A1-A0SE-01	No	TCGA	TCGA
5156	0	42	LumA	1	0	1		1		AgilentG4502A_07_3		5156			0	4788	TCGA-B6-A0RV-01	No	TCGA	TCGA
1156	1	63	LumA	1	0	1		1		AgilentG4502A_07_3					0	1156	TCGA-BH-A0DH-01	No	TCGA	TCGA
967	1	54	Basal	0	0	0		0		AgilentG4502A_07_3					1	967	TCGA-A1-A0SK-01	No	TCGA	TCGA
98	1	42	LumA	1	0	1		1		AgilentG4502A_07_3					0	98	TCGA-BH-A0DQ-01	No	TCGA	TCGA
1347	1	62	LumA	1	1	1		1		AgilentG4502A_07_3		1347			0	1347	TCGA-A2-A0SY-01	No	TCGA	TCGA
1643	1	62	Basal	0	0	0		1		AgilentG4502A_07_3					0	1643	TCGA-A2-A0ST-01	No	TCGA	TCGA
414	1	65	LumA	1	0	0		1		AgilentG4502A_07_3					0	414	TCGA-BH-A0HP-01	No	TCGA	TCGA
2718	0	70	LumA	1	0	1		0		AgilentG4502A_07_3		2718			0	2717	TCGA-A2-A0EN-01	No	TCGA	TCGA
728	1	58	LumB	1	0	1		1		AgilentG4502A_07_3		728			0	180	TCGA-BH-A0W3-01	No	TCGA	TCGA
10	1	63	LumA	0	0	1		1		AgilentG4502A_07_3		10			0	10	TCGA-AN-A0XS-01	No	TCGA	TCGA
659	1	53	LumB	1	0	1		1		AgilentG4502A_07_3		659			0	658	TCGA-A2-A0YH-01	No	TCGA	TCGA
1988	0	73	Basal	0	0	0		1		AgilentG4502A_07_3		1988			0	8	TCGA-AR-A0U0-01	No	TCGA	TCGA
1535	1	67	LumA	1	0	0		0		AgilentG4502A_07_3		1535			0	469	TCGA-A2-A0YF-01	No	TCGA	TCGA
3709	0	36	LumB	1	0	1		0		AgilentG4502A_07_3		3709			0	2499	TCGA-A2-A04R-01	No	TCGA	TCGA
162	1	67	LumA	1	0	1		1		AgilentG4502A_07_3		162			0	162	TCGA-AN-A0XV-01	No	TCGA	TCGA
2011	0	40	LumA	1	0	0		1		AgilentG4502A_07_3		2011			1	3460	TCGA-B6-A0WY-01	No	TCGA	TCGA
170	1	36	LumB	1	0	1		1		AgilentG4502A_07_3		170			0	170	TCGA-AN-A0XW-01	No	TCGA	TCGA
10	1	68	LumA	0	0	1		1		AgilentG4502A_07_3					0	10	TCGA-AN-A0XN-01	No	TCGA	TCGA
554	1	48	Basal	0	0	0		1		AgilentG4502A_07_3		554			0	553	TCGA-A2-A0YE-01	No	TCGA	TCGA
1609	1	47	LumB	1	0	1		1		AgilentG4502A_07_3		1609			1	2551	TCGA-AR-A0U2-01	No	TCGA	TCGA
709	1	35	Basal	0	0	0		0		AgilentG4502A_07_3		709			0	360	TCGA-AR-A0TU-01	No	TCGA	TCGA
2417	0	67	LumB	1	0	1		1		AgilentG4502A_07_3		2417			1	2422	TCGA-B6-A0WV-01	No	TCGA	TCGA
701	1	82	Basal	0	0	0		0		AgilentG4502A_07_3		701			0	372	TCGA-BH-A0WA-01	No	TCGA	TCGA
798	1	59	LumA	1	0	1		1		AgilentG4502A_07_3		798			0	989	TCGA-A2-A0YC-01	No	TCGA	TCGA
10	1	54	LumA	1	0	0		1		AgilentG4502A_07_3					0	10	TCGA-AN-A0XT-01	No	TCGA	TCGA
375	1	59	LumA	1	0	0		1		AgilentG4502A_07_3					0	375	TCGA-AN-A0XO-01	No	TCGA	TCGA
759	1	46	LumA	1	0	1		0		AgilentG4502A_07_3		759			0	175	TCGA-BH-A0W4-01	No	TCGA	TCGA
1343	1	61	LumB	1	0	1		1		AgilentG4502A_07_3		1343			1	2097	TCGA-B6-A0X5-01	No	TCGA	TCGA
10	1	54	Basal	0	0	0		0		AgilentG4502A_07_3					0	10	TCGA-AN-A0XU-01	No	TCGA	TCGA
563	1	40	Basal	0	0	0		1		AgilentG4502A_07_3		563			1	653	TCGA-B6-A0WX-01	No	TCGA	TCGA
9	1	69	LumA	1	0	1		1		AgilentG4502A_07_3					0	9	TCGA-AN-A0XP-01	No	TCGA	TCGA
559	1	39	Basal	1	0	0		1		AgilentG4502A_07_3		559			0	565	TCGA-A2-A0YJ-01	No	TCGA	TCGA
965	1	67	Basal	0	0	0		0		AgilentG4502A_07_3		965			0	964	TCGA-A2-A0YM-01	No	TCGA	TCGA
7455	0	48	Basal	0		0		1		AgilentG4502A_07_3		7455			0	5671	TCGA-B6-A0X1-01	No	TCGA	TCGA
1288	1	77	LumA	1	0	1		1		AgilentG4502A_07_3		1288			0	543	TCGA-BH-A0W5-01	No	TCGA	TCGA
716	1	62	LumA	1	0	1		1		AgilentG4502A_07_3		716			1	859	TCGA-B6-A0X4-01	No	TCGA	TCGA
769	1	63	LumA	1	0	1		0		AgilentG4502A_07_3		769			0	769	TCGA-A2-A0YD-01	No	TCGA	TCGA
1474	1	48	LumA	1	0	1		1		AgilentG4502A_07_3		1474			0	445	TCGA-A2-A0YL-01	No	TCGA	TCGA
666	1	63	LumB	1	1	1		1		AgilentG4502A_07_3		666			0	665	TCGA-A2-A0YG-01	No	TCGA	TCGA
3862	0	61	LumA	1	0	1		1		AgilentG4502A_07_3		3862			0	5739	TCGA-B6-A0WT-01	No	TCGA	TCGA
5117	0	50	LumA	1	0	1		1		AgilentG4502A_07_3		5117			0	3941	TCGA-B6-A0WZ-01	No	TCGA	TCGA
[truncated: 28 more rows]
