# Supplementary material for: Few-shot genes selection: subset of PAM50 genes for breast cancer subtypes classification
Source: BMC Bioinformatics. 2024 Mar 1;25:92. doi: 10.1186/s12859-024-05715-8 (PMC10908178; doi:10.1186/s12859-024-05715-8)
Supplement: Supplementary file 2 — Additional file 2. Genes and functions. [file 12859_2024_5715_MOESM2_ESM.xlsx]

## Sheet: Sheet1
Gene Name	Function
FOXA1	Encodes a member of the forkhead class of DNA- binding proteins. These hepatocyte nuclear factors are transcriptional activators for liver-specific transcripts such as albumin and transthyretin, and they also interact with chromatin Diseases associated with FOXA1 include Estrogen-Receptor Negative breast cancer and Estrogen-Receptor Positive breast cancer.
ESR1	This gene encodes an estrogen receptor, a ligand- activated transcription factor composed of several domains important for hormone binding, DNA binding, and activation of transcription. Breast cancer is associated with ESR1.
UBE2T	The protein encoded by this gene catalyzes the covalent attachment of ubiquitin to protein substrates. Defects in this gene have been associated with Fanconi anemia of complementation group T. Diseases associated with UBE2T include Fanconi Anemia, Complementation Group T and Fanconi Anemia, Complementation Group A.
UBE2C	The modification of proteins with ubiquitin is an important cellular mechanism for targeting abnormal or short-lived proteins for degradation. Ubiquitination involves at least three classes of enzymes: ubiquitin-activating enzymes, ubiquitin-conjugating enzymes, and ubiquitin-protein ligases. Diseases associated with UBE2C include Complement Component 7 Deficiency and Methotrexate-Associated Lymp…
TYMS	Thymidylate synthase catalyzes the methylation of deoxyuridylate to deoxythymidylate using, 10-methylenetetrahydrofolate (methylene-THF) as a cofactor. This function maintains the dTMP (thymidine-5-prime monophosphate) pool critical for DNA replication and repair. Diseases associated with TYMS include Dyskeratosis Congenita, Digenic and Dyskeratosis Congenita.
BAG1	The oncogene BCL2 is a membrane protein that blocks a step in a pathway leading to apoptosis or programmed cell death. Diseases associated with BAG1 include Coccidiosis and Congenital Toxoplasmosis.
BIRC5	A member of the inhibitor of apoptosis (IAP) gene family, which encode negative regulatory proteins that prevent apoptotic cell death. Diseases associated with BIRC5 include Adenocarcinoma and Cervical Intraepithelial Neoplasia.
CENPF	Encodes a protein that associates with the centromere-kinetochore complex. The protein is a component of the nuclear matrix during the G2 phase of interphase. Diseases associated with CENPF include Stromme Syndrome and Intestinal Atresia.
CEP55	Enables identical protein binding activity. CEP55 (Centrosomal Protein 55) is a Protein Coding gene. Diseases associated with CEP55 include Multinucleated Neurons, Anhydramnios, Renal Dysplasia, Cerebellar Hypoplasia, And Hydranencephaly and Hydranencephaly.
CXXC5	The protein encoded by this gene is a retinoid-inducible nuclear protein containing a CXXC-type zinc finger motif. The encoded protein is involved in myelopoiesis, is required for DNA damage-induced p53 activation. Diseases associated with CXXC5 include Astroblastoma, Mn1-Altered and Arthrogryposis, Distal, Type 4.
FGFR4	The protein encoded by this gene is a tyrosine kinase and cell surface receptor for fibroblast growth factors. Diseases associated with FGFR4 include Rhabdomyosarcoma and Breast Cancer.
GPR160	Predicted to enable G protein-coupled receptor activity. Diseases associated with GPR160 include Verrucous Papilloma.
MDM2	Encodes a nuclear-localized E3 ubiquitin ligase. The encoded protein can promote tumor formation by targeting tumor suppressor proteins, such as p53, for proteasomal degradation. Diseases associated with MDM2 include Lessel-Kubisch Syndrome and Accelerated Tumor Formation.
SLC39A6	Involved in protein, nucleic acid, carbohydrate, and lipid metabolism, as well as in the control of gene transcription, growth, development, and differentiation. Diseases associated with SLC39A6 include Acrodermatitis Enteropathica, Zinc-Deficiency Type and Ehlers-Danlos Syndrome, Spondylodysplastic Type, 3.
SFRP1	Encodes a member of the SFRP family that contains a cysteine-rich domain homologous to the putative Wnt-binding site of Frizzled proteins. Diseases associated with SFRP1 include Osteoporosis and Hepatocellular Carcinoma.
PGR	Encodes is a member of the steroid receptor superfamily. The encoded protein mediates the physiological effects of progesterone, which plays a central role in reproductive events associated with the establishment and maintenance of pregnancy. Diseases associated with PGR include Progesterone Resistance and Myoma.
ORC6	The origin recognition complex (ORC) is a highly conserved six subunit protein complex essential for the initiation of the DNA replication in eukaryotic cells. Diseases associated with ORC6 include Meier-Gorlin Syndrome 3 and Meier-Gorlin Syndrome 1.
NAT1	One of two arylamine N-acetyltransferase (NAT) genes in the human genome, and is orthologous to the mouse and rat Nat2 genes. Diseases associated with NAT1 include Neural Tube Defects and Cleft Lip.
MYC	Encodes a nuclear phosphoprotein that plays a role in cell cycle progression, apoptosis and cellular transformation. Diseases associated with MYC include Burkitt Lymphoma and High-Grade B-Cell Lymphoma Double-Hit/Triple-Hit.
MYBL2	The protein encoded by this gene, a member of the MYB family of transcription factor genes, is a nuclear protein involved in cell cycle progression. Diseases associated with MYBL2 include Retinoblastoma and Paraneoplastic Cerebellar Degeneration.
MMP11	Proteins of the family of this gene are involved in the breakdown of extracellular matrix in normal physiological processes, such as embryonic development, reproduction, and tissue remodeling, as well as in disease processes, such as arthritis and metastasis.
MKI67	Involved in regulation of chromosome segregation and regulation of mitotic nuclear division. Diseases associated with MKI67 include Cervical Intraepithelial Neoplasia and Bowen's Disease.
MELK	Enables calcium ion binding activity; non-membrane spanning protein tyrosine kinase activity; and protein serine/threonine kinase activity.
MAPT	Encodes the microtubule-associated protein tau (MAPT) whose transcript undergoes complex, regulated alternative splicing, giving rise to several mRNA species.
KRT5	The protein encoded by this gene is a member of the keratin gene family. Diseases associated with KRT5 include Epidermolysis Bullosa Simplex 2F, With Mottled Pigmentation and Epidermolysis Bullosa Simplex 2E, With Migratory Circinate Erythema.
KRT17	Encodes the type I intermediate filament chain keratin 17, expressed in nail bed, hair follicle, sebaceous glands, and other epidermal appendages. Diseases associated with KRT17 include Steatocystoma Multiplex and Pachyonychia Congenita 2.
KRT14	Encodes a member of the keratin family, the most diverse group of intermediate filaments. Diseases associated with KRT14 include Epidermolysis Bullosa Simplex 1A, Generalized Severe and Dermatopathia Pigmentosa Reticularis.
KIF2C	Encodes a kinesin-like protein that functions as a microtubule-dependent molecular motor.
GRB7	The product of this gene belongs to a small family of adapter proteins that are known to interact with a number of receptor tyrosine kinases and signaling molecules. Diseases associated with GRB7 include Breast Cancer and Gastric Cancer.
FOXC1	Belongs to the forkhead family of transcription factors which is characterized by a distinct DNA-binding forkhead domain. Diseases associated with FOXC1 include Anterior Segment Dysgenesis 3 and Axenfeld-Rieger Syndrome, Type 3.
EXO1	Encodes a protein with 5' to 3' exonuclease activity as well as an RNase H activity. Diseases associated with EXO1 include Werner Syndrome and Aicardi-Goutieres Syndrome.
ERBB2	Encodes a member of the epidermal growth factor (EGF) receptor family of receptor tyrosine kinases. Diseases associated with ERBB2 include Visceral Neuropathy, Familial, 2, Autosomal Recessive and Glioma Susceptibility 1.
ACTR3B	Encodes a member of the actin-related proteins (ARP), which form multiprotein complexes and share 35-55% amino acid identity with conventional actin. Diseases associated with ACTR3B include Breast Osteosarcoma and Distal Hereditary Motor Neuronopathy Type 1.
ANLN	Encodes an actin-binding protein that plays a role in cell growth and migration, and in cytokinesis. Diseases associated with ANLN include Focal Segmental Glomerulosclerosis 8 and Genetic Steroid-Resistant Nephrotic Syndrome.
BCL2	Encodes an integral outer mitochondrial membrane protein that blocks the apoptotic death of some cells such as lymphocytes. Diseases associated with BCL2 include Follicular Lymphoma and High-Grade B-Cell Lymphoma Double-Hit/Triple-Hit.
BLVRA	The protein encoded by this gene belongs to the biliverdin reductase family, members of which catalyze the conversion of biliverdin to bilirubin in the presence of NADPH or NADH. Diseases associated with BLVRA include Hyperbiliverdinemia and Cholestasis.
CCNB1	The protein encoded by this gene is a regulatory protein involved in mitosis. Diseases associated with CCNB1 include Tongue Carcinoma and Retinoblastoma.
CCNE1	The protein encoded by this gene belongs to the highly conserved cyclin family, whose members are characterized by a dramatic periodicity in protein abundance through the cell cycle. Diseases associated with CCNE1 include Retinoblastoma and Senile Angioma.
CDC20	Acts as a regulatory protein interacting with several other proteins at multiple points in the cell cycle. Diseases associated with CDC20 include Oocyte/Zygote/Embryo Maturation Arrest 14 and Infertility.
CDC6	The protein encoded by this gene is highly similar to Saccharomyces cerevisiae Cdc6, a protein essential for the initiation of DNA replication. Diseases associated with CDC6 include Meier-Gorlin Syndrome 5 and Meier-Gorlin Syndrome 1.
CDH3	Encodes a classical cadherin of the cadherin superfamily. This gene is located in a gene cluster in a region on the long arm of chromosome 16 that is involved in loss of heterozygosity events in breast and prostate cancer. Diseases associated with CDH3 include Ectodermal Dysplasia, Ectrodactyly, And Macular Dystrophy Syndrome and Hypotrichosis, Congenital, With Juvenile Macular Dystrophy.
EGFR	The protein encoded by this gene is a transmembrane glycoprotein that is a member of the protein kinase superfamily. This protein is a receptor for members of the epidermal growth factor family. Diseases associated with EGFR include Inflammatory Skin And Bowel Disease, Neonatal, 2 and Lung Cancer.
MIA	Predicted to enable growth factor activity. Diseases associated with MIA include Melanoma and Familial Isolated Hypoparathyroidism.
MLPH	Encodes a member of the exophilin subfamily of Rab effector proteins. Diseases associated with MLPH include Griscelli Syndrome, Type 3 and Piebald Trait.
NDC80	Encodes a component of the NDC80 kinetochore complex. The encoded protein consists of an N-terminal microtubule binding domain and a C-terminal coiled-coiled domain that interacts with other components of the complex. Diseases associated with NDC80 include Endometrial Adenosquamous Carcinoma and Endometrial Adenocarcinoma.
NUF2	Encodes a protein that is highly similar to yeast Nuf2, a component of a conserved protein complex associated with the centromere. Diseases associated with NUF2 include Microcephaly and Ovary Serous Adenocarcinoma.
PHGDH	Encodes the enzyme which is involved in the early steps of L-serine synthesis in animal cells. L-serine is required for D-serine and other amino acid synthesis. Diseases associated with PHGDH include Phosphoglycerate Dehydrogenase Deficiency and Neu-Laxova Syndrome 1.
PTTG1	The encoded protein is a homolog of yeast securin proteins, which prevent separins from promoting sister chromatid separation. Diseases associated with PTTG1 include Pituitary Tumors and Prolactinoma.
RRM2	Encodes one of two non-identical subunits for ribonucleotide reductase. This reductase catalyzes the formation of deoxyribonucleotides from ribonucleotides. Synthesis of the encoded protein (M2) is regulated in a cell-cycle dependent fashion. Diseases associated with RRM2 include Choriocarcinoma and Diamond-Blackfan Anemia 20.
TMEM45B	Predicted to be integral component of membrane. Plays a role in innate immunity.
